# Supplementary material for: Genome-Wide Identification and Expression Profiling of the TCP Family Genes in Spike and Grain Development of Wheat (Triticum aestivum L.)
Source: Front Plant Sci. 2018 Sep 10;9:1282. doi: 10.3389/fpls.2018.01282 (PMC6160802; doi:10.3389/fpls.2018.01282)
Supplement: DATASET S1 — Stop-gained mutation sites list of the Kronos mutant L2431. [file Table_1.XLS]

## Sheet: stop gain
Supplemental Dataset 1 Stop-gained mutation sites list of the Kronos mutant L2431.
seqid	position	chr	chr_position	ref_base	wt_base	mut_base	hethom	wt_cov	mut_cov	confidence	Effect_gene	Effect_consequence	Effect_amino_acid	Effect_codon_change	MSU7-GeneID	MSU7-Annotation	MapMan-Annotation
IWGSC_CSS_2BL_scaff_4259671	2750	2B		C	C	T	het	10	3	RH_het3hom2	Traes_2BL_817051B6D.1	stop_gained	Q118*	Cag/Tag	LOC_Os04g45520.1	protein|integral membrane protein, putative, expressed	development.unspecified	nodulin	weakly similar to ( 148) AT3G43630 | Symbols: | nodulin, putative | chr3:15538816-15539418 FORWARDweakly similar to ( 117) NO21_SOYBN Nodulin 21 (N-21) - Glycine max (Soybean) Nodulin-21 Nodulin-21_like_1 DUF125 Nodulin-21_like_2 protein|integral membrane protein, putative, expressed
IWGSC_CSS_5AS_scaff_1538308	525	5A	14153088	C	C	T	het	13	3	RH_het3hom2	Traes_5AS_5104E81D9.1	stop_gained	Q79*	Cag/Tag	LOC_Os10g23180.1	protein|cytochrome P450, putative, expressed	misc.cytochrome P450	CYP88A3	moderately similar to ( 280) AT1G05160 | Symbols: CYP88A3, ATKAO1, KAO1 | CYP88A3 (CYTOCHROME P450 88 A3); ent-kaurenoate oxidase/ oxygen binding | chr1:1487640-1489828 REVERSEmoderately similar to ( 287) KAO1_HORVU Ent-kaurenoic acid oxidase 1 (EC 1.14.13.79) (gpr5) - Hordeum vulgare (Barley) CypX p450 protein|cytochrome P450, putative, expressed	atgtgcaccgaggaTgagT	tgtccacAacctcctcatcA
IWGSC_CSS_1BS_scaff_3437714	5207	1B	7764172	G	G	A	het	11	10	het5hom3	Traes_1BS_61FEA418F.1	stop_gained	W422*	tgG/tgA	LOC_Os07g09670.1	protein|galactosyltransferase family protein, putative, expressed	misc.UDP glucosyl and glucoronyl transferases	galactosyltransferase family protein	highly similar to ( 719) AT5G62620 | Symbols: | galactosyltransferase family protein | chr5:25137136-25139433 FORWARD Gal-bind_lectin Galactosyl_T GLECT protein|galactosyltransferase family protein, putative, expressed
IWGSC_CSS_1BS_scaff_3449175	1450	1B	4582656	G	G	A	het	22	23	het5hom3	Traes_1BS_D8BFAA83B.1	stop_gained	W143*	tgG/tgA	LOC_Os12g37290.1	protein|resistance protein T10rga2-1A, putative, expressed	stress.biotic	RPP13	very weakly similar to (91.3) AT3G46530 | Symbols: RPP13 | RPP13 (RECOGNITION OF PERONOSPORA PARASITICA 13); ATP binding | chr3:17130739-17133246 REVERSE NB-ARC protein|resistance protein T10rga2-1A, putative, expressed
IWGSC_CSS_2AL_scaff_6401147	4118	2A	40213971	C	C	T	het	7	8	het5hom3	Traes_2AL_7616331DC.2	stop_gained	W448*	tgG/tgA	LOC_Os04g31400.1	protein|expressed protein	cell.vesicle transport		weakly similar to ( 185) AT3G11590 | Symbols: | unknown protein | chr3:3660628-3663537 FORWARD protein|expressed protein
IWGSC_CSS_2AS_scaff_5257432	706	2A		G	G	A	het	4	9	het5hom3	Traes_2AS_45B8017FE.1	stop_gained	W79*	tgG/tgA	LOC_Os07g41640.1	protein|agenet domain-containing protein, putative, expressed	RNA.regulation of transcription.putative transcription regulator	agenet domain-containing protein / bromo-adjacent homology (BAH) domain-containing protein	moderately similar to ( 415) AT5G55600 | Symbols: | agenet domain-containing protein / bromo-adjacent homology (BAH) domain-containing protein | chr5:22522232-22524796 REVERSEBAH_plant_1 protein|agenet domain-containing protein, putative, expressed
IWGSC_CSS_2AS_scaff_5271735	7191	2A	9212557	C	C	T	hom	0	15	het5hom3	Traes_2AS_83E8FF195.1	stop_gained	W495*	tgG/tgA	LOC_Os05g23924.1	protein|glycosyl hydrolase family 10 protein, putative, expressed	cell wall.degradation.mannan-xylose-arabinose-fucose	glycosyl hydrolase family 10 protein	highly similar to ( 627) AT4G38650 | Symbols: | glycosyl hydrolase family 10 protein | chr4:18063377-18065769 FORWARDGlyco_10 Glyco_hydro_10 XynA protein|glycosyl hydrolase family 10 protein, putative, expressed
IWGSC_CSS_2BL_scaff_7994540	11016	2B	324919170	G	G	A	het	33	27	het5hom3	Traes_2BL_919DD0DC3.2	stop_gained	W121*	tgG/tgA	LOC_Os04g01310.1	protein|serine/threonine-protein kinase receptor precursor, putative, expressed	signalling.receptor kinases.S-locus glycoprotein like	S-locus lectin protein kinase family protein	highly similar to ( 586) AT2G19130 | Symbols: | S-locus lectin protein kinase family protein | chr2:8293789-8296275 FORWARDmoderately similar to ( 247) KPRO_MAIZE Putative receptor protein kinase ZmPK1 precursor (EC 2.7.11.1) - Zea mays (Maize) Pkinase TyrKc Pkinase_Tyr S_TKc PTKc S_TKc PTKc_Csk_like PTKc_Frk_like PTKc_Src_like PTKc_InsR_like PTKc_Trk PTKc_EphR SPS1 PTKc_Itk PTKc_Fes_like PTKc_Te…
IWGSC_CSS_2BL_scaff_8012854	3607	2B		G	G	A	het	20	7	het5hom3	Traes_2BL_4E6E2CBE2.1	stop_gained	Q180*	Cag/Tag	LOC_Os07g06090.1	protein|expressed protein	not assigned.unknown		weakly similar to ( 192) AT1G69210 | Symbols: | unknown protein | chr1:26018883-26020058 REVERSE protein|expressed protein
IWGSC_CSS_2BS_scaff_5208086	2520	2B	139085948	C	C	T	het	35	30	het5hom3	Traes_2BS_926E8FE94.2	stop_gained	Q135*	Caa/Taa	LOC_Os07g37030.1	protein|cytochrome b6-f complex iron-sulfur subunit, chloroplast precursor, putative, expressed	PS.lightreaction.cytochrome b6/f.iron sulfur subunit	PETC	moderately similar to ( 285) AT4G03280 | Symbols: PETC, PGR1 | PETC (PHOTOSYNTHETIC ELECTRON TRANSFER C); electron transporter, transferring electrons from cytochrome b6/f complex of photosystem II | chr4:1440462-1441717 FORWARDmoderately similar to ( 453) UCRIA_ORYSA Cytochrome b6-f complex iron-sulfur subunit, chloroplast precursor (EC 1.10.99.1) (Rieske iron-sulfur protein) (Plastohydroquinone…
IWGSC_CSS_2BS_scaff_5219366	4560	2B	39524145	G	G	A	het	19	12	het5hom3	Traes_2BS_BED2232F0.2	stop_gained	W335*	tgG/tgA	LOC_Os01g19440.1	protein|pectinesterase, putative, expressed	cell wall.pectin*esterases.PME	pectinesterase family protein	moderately similar to ( 275) AT3G24130 | Symbols: | pectinesterase family protein | chr3:8711663-8713361 REVERSEweakly similar to ( 156) PME_DAUCA Pectinesterase (EC 3.1.1.11) (Pectin methylesterase) (PE) - Daucus carota (Carrot)Pectinesterase PemB protein|pectinesterase, putative, expressed
IWGSC_CSS_2BS_scaff_5244622	6612	2B		G	G	A	het	54	36	het5hom3	Traes_2BS_04E63D310.1	stop_gained	W679*	tgG/tgA	LOC_Os04g15660.1	protein|receptor kinase, putative, expressed	signalling.receptor kinases.misc	leucine-rich repeat transmembrane protein kinase	highly similar to ( 531) AT3G47570 | Symbols: | leucine-rich repeat transmembrane protein kinase, putative | chr3:17527611-17530748 FORWARDmoderately similar to ( 311) RPK1_IPONI Receptor-like protein kinase precursor (EC 2.7.11.1) - Ipomoea nil (Japanese morning glory) (Pharbitis nil) S_TKc S_TKc Pkinase Pkinase_Tyr TyrKc PTKc PTKc_Jak_rpt2 PTKc_Srm_Brk PTKc_Trk PTKc_TrkA PTKc_Frk_like PTKc_Csk_…
IWGSC_CSS_3AL_scaff_4327292	4746	3A		G	G	A	het	17	9	het5hom3	Traes_3AL_395E279C2.1	stop_gained	W56*	tgG/tgA	LOC_Os01g42690.1	protein|OsPOP2 - Putative Prolyl Oligopeptidase homologue, expressed	lipid metabolism.lipid degradation.lysophospholipases.carboxylesterase	phospholipase/carboxylesterase family protein	moderately similar to ( 301) AT5G20060 | Symbols: | phospholipase/carboxylesterase family protein | chr5:6776800-6779447 FORWARD Abhydrolase_2 COG0400 protein|OsPOP2 - Putative Prolyl Oligopeptidase homologue, expressed
IWGSC_CSS_3AS_scaff_3302954	1286	3A		G	G	A	het	28	20	het5hom3	Traes_3AS_CB2434231.1	stop_gained	W86*	tGg/tAg	LOC_Os01g16510.1	protein|expressed protein	protein.targeting.mitochondria		moderately similar to ( 236) AT5G63000 | Symbols: | unknown protein | chr5:25280151-25281463 REVERSE protein|expressed protein
IWGSC_CSS_3AS_scaff_3324721	4761	3A	18803970	G	G	A	het	20	14	het5hom3	Traes_3AS_D20BF8AF8.2	stop_gained	Q125*	Caa/Taa	LOC_Os01g08680.1	protein|myb/SANT domain protein, putative, expressed	RNA.regulation of transcription.MYB domain transcription factor family	TKI1	weakly similar to ( 158) AT2G36960 | Symbols: TKI1 | TKI1 (TSL-kinase interacting protein 1); DNA binding / transcription factor | chr2:15523552-15527245 FORWARD protein|myb/SANT domain protein, putative, expressed
IWGSC_CSS_3B_scaff_10673385	6346	3B		G	G	A	het	49	51	het5hom3	Traes_3B_38BD6A407.1	stop_gained	W837*	tgG/tgA	LOC_Os01g49470.1	protein|E3 ubiquitin ligase, putative, expressed	RNA.regulation of transcription.C2H2 zinc finger family	EMB2454	nearly identical (1398) AT3G18290 | Symbols: EMB2454 | EMB2454 (embryo defective 2454); protein binding / zinc ion binding | chr3:6274308-6280174 FORWARD zf-CHY protein|E3 ubiquitin ligase, putative, expressed
IWGSC_CSS_3B_scaff_10741755	3886	3B		G	G	A	het	10	7	het5hom3	Traes_3B_7CFD3EBB9.1	stop_gained	W147*	tgG/tgA	LOC_Os01g58630.1	protein|pentatricopeptide repeat, putative, expressed	transport.misc	pentatricopeptide (PPR) repeat-containing protein	moderately similar to ( 241) AT5G15300 | Symbols: | pentatricopeptide (PPR) repeat-containing protein | chr5:4968384-4970030 REVERSE protein|pentatricopeptide repeat, putative, expressed
IWGSC_CSS_4AL_scaff_7063638	7159	4A	117037334	C	C	T	het	19	11	het5hom3	Traes_4AL_9D0E18A90.1	stop_gained&splice_region_variant	W*	tgG/tgA	LOC_Os12g08810.1	protein|VTC2, putative, expressed	redox.ascorbate and glutathione.ascorbate.GDP-L-galactose-hexose-1-phosphate guanyltransferase	VTC5	highly similar to ( 535) AT5G55120 | Symbols: VTC5 | VTC5 (VITAMIN C DEFECTIVE 5); GDP-D-glucose phosphorylase/ galactose-1-phosphate guanylyltransferase (GDP)/ quercetin 4-O-glucosyltransferase | chr5:22369515-22371709 FORWARD protein|VTC2, putative, expressed
IWGSC_CSS_4AL_scaff_7161107	1614	4A	185312515	T	T	A	het	10	9	het5hom3	Traes_4AL_127B0527D.1	stop_gained	K281*	Aag/Tag	LOC_Os06g30640.1	protein|cytochrome P450, putative, expressed	misc.cytochrome P450	CYP76C2	moderately similar to ( 346) AT2G45570 | Symbols: CYP76C2 | CYP76C2; electron carrier/ heme binding / iron ion binding / monooxygenase/ oxygen binding | chr2:18779935-18781922 REVERSEmoderately similar to ( 281) C76A2_SOLME Cytochrome P450 76A2 (EC 1.14.-.-) (CYPLXXVIA2) (P-450EG7) - Solanum melongena (Eggplant) (Aubergine) p450 CypX protein|cytochrome P450, putative, expressed
IWGSC_CSS_4AS_scaff_5993421	16664	4A	60561419	G	G	A	het	19	12	het5hom3	Traes_4AS_003E4E7C8.1	stop_gained	W121*	tgG/tgA	LOC_Os03g15190.1	protein|expressed protein	not assigned.unknown		moderately similar to ( 220) AT3G29280 | Symbols: | unknown protein | chr3:11236705-11237947 REVERSE protein|expressed protein
IWGSC_CSS_4AS_scaff_5994175	17024	4A	60816232	C	C	T	het	17	10	het5hom3	Traes_4AS_EB18E9A3D.1	stop_gained	W26*	tgG/tgA	LOC_Os03g13820.1	protein|protein kinase family protein, putative, expressed	protein.postranslational modification.kinase.receptor like cytoplasmatic kinase VII	protein kinase family protein	moderately similar to ( 388) AT2G16750 | Symbols: | protein kinase family protein | chr2:7271786-7274446 FORWARDweakly similar to ( 185) NORK_MEDTR Nodulation receptor kinase precursor (EC 2.7.11.1) (Does not make infections protein 2) (Symbiosis receptor-like kinase) (MtSYMRK) - Medicago truncatula (Barrel medic) S_TKc Pkinase_Tyr S_TKc TyrKc Pkinase PTKc SPS1 PTKc_Csk_like PTKc_Trk PTKc_Jak_rpt…
IWGSC_CSS_4AS_scaff_5999632	11965	4A	11544816	G	G	A	het	7	5	het5hom3	Traes_4AS_CEFE8D1B9.2	stop_gained	Q158*	Caa/Taa	LOC_Os03g06120.2	protein|PLAC8 family protein, expressed	not assigned.unknown	MCA1	highly similar to ( 560) AT4G35920 | Symbols: MCA1 | MCA1 (mid1-complementing activity 1) | chr4:17012106-17014192 REVERSEPLAC8 protein|PLAC8 family protein, expressed	tcagggtttaacagagcttcTtA	actctcttgacgaggaagacaaG
IWGSC_CSS_4BL_scaff_7033513	7157	4B		G	G	A	het	65	20	het5hom3	Traes_4BL_5D0BF4744.2	stop_gained	Q245*	Caa/Taa	LOC_Os01g63830.1	protein|dehydrodolichyl diphosphate synthase, putative, expressed	secondary metabolism.isoprenoids.terpenoids	dehydrodolichyl diphosphate synthase	moderately similar to ( 281) AT5G58770 | Symbols: | dehydrodolichyl diphosphate synthase, putative / DEDOL-PP synthase, putative | chr5:23734396-23735495 FORWARD UppS CIS_IPPS Prenyltransf PRK10240 protein|dehydrodolichyl diphosphate synthase, putative, expressed
IWGSC_CSS_4BS_scaff_4924129	8502	4B	170439307	G	G	A	het	17	14	het5hom3	Traes_4BS_FC16221A2.2	stop_gained	Q267*	Caa/Taa	LOC_Os11g07260.1	protein|expressed protein	signalling.receptor kinases.misc	leucine-rich repeat transmembrane protein kinase	highly similar to ( 653) AT3G47570 | Symbols: | leucine-rich repeat transmembrane protein kinase, putative | chr3:17527611-17530748 FORWARDmoderately similar to ( 348) RPK1_IPONI Receptor-like protein kinase precursor (EC 2.7.11.1) - Ipomoea nil (Japanese morning glory) (Pharbitis nil) S_TKc S_TKc Pkinase Pkinase_Tyr PTKc TyrKc PTKc_Srm_Brk PTKc_Csk_like PTKc_Jak_rpt2 PTKc_Src_like PTKc_Trk PTKc_…
IWGSC_CSS_5AL_scaff_1090536	1707	5A		C	C	T	het	66	42	het5hom3	Traes_5AL_F8FD20EF8.1	stop_gained&splice_region_variant	Q353*	Cag/Tag	LOC_Os08g22354.2	protein|polyadenylate-binding protein, putative, expressed	RNA.processing	PAB2	highly similar to ( 719) AT4G34110 | Symbols: PAB2, PABP2, ATPAB2 | PAB2 (POLY(A) BINDING 2); RNA binding / translation initiation factor | chr4:16336732-16339892 FORWARD COG0724 PABP PolyA RRM RRM_1 protein|polyadenylate-binding protein, putative, expressed	ccaccagcgtttattaacccaT	ggTacaagcttgcttgagaaaattT
IWGSC_CSS_5BL_scaff_10820614	2769	5B	251244351	C	C	T	het	14	16	het5hom3	Traes_5BL_F3018E8CA.1	stop_gained	Q249*	Cag/Tag	LOC_Os07g10890.1	protein|transcription factor, putative, expressed	not assigned.unknown	EMBP-1	weakly similar to ( 129) EMBP1_WHEAT DNA-binding protein EMBP-1 (Histone promoter-binding protein 1a(1)) (HBP-1a(1)) - Triticum aestivum (Wheat)BRLZ bZIP_1 protein|transcription factor, putative, expressed
IWGSC_CSS_5BL_scaff_10917956	696	5B	193768810	C	C	T	het	23	26	het5hom3	Traes_5BL_30D8E6BE2.1	stop_gained	W213*	tgG/tgA	LOC_Os09g36250.1	protein|MYB family transcription factor, putative, expressed	RNA.regulation of transcription.MYB domain transcription factor family	MYB42	moderately similar to ( 254) AT4G12350 | Symbols: MYB42, AtMYB42 | MYB42 (myb domain protein 42); transcription factor | chr4:7324912-7326636 FORWARDmoderately similar to ( 271) ODO1_PETHY ODORANT1 protein (MYB-like protein ODO1) - Petunia hybrida (Petunia) protein|MYB family transcription factor, putative, expressed
IWGSC_CSS_5BS_scaff_2253328	5854	5B	41945881	C	C	T	het	11	7	het5hom3	Traes_5BS_D449D8AFA.1	stop_gained	W111*	tgG/tgA	LOC_Os11g07280.1	protein|coatomer subunit beta-1, putative, expressed	cell.vesicle transport	coatomer beta subunit	nearly identical (1415) AT4G31480 | Symbols: | coatomer beta subunit, putative / beta-coat protein, putative / beta-COP, putative | chr4:15264076-15267384 FORWARD Coatamer_beta_C COG5096 Adaptin_N protein|coatomer subunit beta-1, putative, expressed
IWGSC_CSS_5BS_scaff_2255999	2826	5B		G	G	A	het	31	10	het5hom3	Traes_5BS_73AE94403.1	stop_gained	W273*	tGg/tAg	LOC_Os01g38670.1	protein|transporter family protein, putative, expressed	transport.sugars	STP1	highly similar to ( 570) AT1G11260 | Symbols: STP1, ATSTP1 | STP1 (SUGAR TRANSPORTER 1); carbohydrate transmembrane transporter/ sugar:hydrogen symporter | chr1:3777460-3780133 FORWARDhighly similar to ( 578) STC_RICCO Sugar carrier protein C - Ricinus communis (Castor bean) Sugar_tr xylE protein|transporter family protein, putative, expressed
IWGSC_CSS_5BS_scaff_2289270	7828	5B		C	C	T	het	24	21	het5hom3	Traes_5BS_321AF7B69.1	stop_gained	Q163*	Caa/Taa	LOC_Os12g36750.2	protein|expressed protein	development.unspecified		moderately similar to ( 476) AT5G20680 | Symbols: | unknown protein | chr5:6998946-7001596 FORWARDDUF231 protein|expressed protein
IWGSC_CSS_6AL_scaff_5718044	2383	6A	186591527	G	G	A	het	7	9	het5hom3	Traes_6AL_DA27ABCA61.2	stop_gained	Q271*	Cag/Tag	LOC_Os02g51280.1	protein|TCP-domain protein, putative, expressed	RNA.regulation of transcription.TCP transcription factor family	TCP family transcription factor	weakly similar to ( 143) AT1G69690 | Symbols: | TCP family transcription factor, putative | chr1:26216449-26217426 FORWARDTCP protein|TCP-domain protein, putative, expressed
IWGSC_CSS_6AL_scaff_5815310	6731	6A	205269397	C	C	T	het	2	5	het5hom3	Traes_6AL_0ED2DDDAC.1	stop_gained	Q181*	Cag/Tag	LOC_Os04g08640.2	protein|cadmium tolerance factor, putative, expressed	not assigned.unknown	cadmium tolerance factor	protein|cadmium tolerance factor, putative, expressed
IWGSC_CSS_6AS_scaff_4400166	6181	6A	128642402	C	C	T	het	35	33	het5hom3	Traes_6AS_EC846ADBF.2	stop_gained&splice_region_variant	W131*	tgG/tgA	LOC_Os02g31874.1	protein|DUF803 domain containing, putative, expressed	not assigned.unknown		highly similar to ( 523) AT3G26670 | Symbols: | FUNCTIONS IN: molecular_function unknown; INVOLVED IN: biological_process unknown; LOCATED IN: cellular_component unknown; EXPRESSED IN: 23 plant structures; EXPRESSED DURING: 15 growth stages; CONTAINS InterPro DOMAIN/s: Protein of unknown function DUF803 (InterPro:IPR008521); BEST Arabidopsis thaliana protein match is: permease-related (TAIR:AT3G2…
IWGSC_CSS_6AS_scaff_4427803	2540	6A	21127685	C	C	T	het	51	45	het5hom3	Traes_6AS_B03B32977.2	stop_gained	Q658*	Caa/Taa	LOC_Os02g03840.2	protein|expressed protein	not assigned.unknown		protein|expressed protein
IWGSC_CSS_6BL_scaff_2811409	6769	6B	174801187	C	C	T	het	18	17	het5hom3	Traes_6BL_4B5E92EAC.2	stop_gained	W608*	tgG/tgA	LOC_Os02g53120.1	protein|Peptidase family C50, putative, expressed	not assigned.unknown	AESP	highly similar to ( 502) AT4G22970 | Symbols: AESP | AESP (ARABIDOPSIS HOMOLOG OF SEPARASE); peptidase | chr4:12033703-12043572 REVERSE Peptidase_C50 ESP1 protein|Peptidase family C50, putative, expressed
IWGSC_CSS_6BL_scaff_4253714	1220	6B	158587764	C	C	T	het	9	16	het5hom3	Traes_6BL_36233D46E.1	stop_gained	Q97*	Cag/Tag	LOC_Os02g50480.1	protein|histidine kinase, putative, expressed	hormone metabolism.cytokinin.signal transduction	WOL	nearly identical (1088) AT2G01830 | Symbols: WOL, CRE1, WOL1, AHK4, ATCRE1 | WOL (WOODEN LEG); cytokinin receptor/ osmosensor/ phosphoprotein phosphatase/ protein histidine kinase | chr2:363332-367429 REVERSEweakly similar to ( 139) ETR1_MALDO Ethylene receptor (EC 2.7.13.3) - Malus domestica (Apple) (Malus sylvestris) CHASE PRK11107 PRK11466 PRK11091 PRK10841 BaeS REC Response_reg REC PRK09959 C…
IWGSC_CSS_6BL_scaff_4397596	1573	6B		G	G	A	het	9	10	het5hom3	Traes_6BL_080A406A3.2	stop_gained	Q677*	Cag/Tag	LOC_Os07g29360.1	protein|tetratricopeptide repeat domain containing protein, expressed	development.unspecified	ELF8	nearly identical (1213) AT2G06210 | Symbols: ELF8, VIP6 | ELF8 (EARLY FLOWERING 8); binding | chr2:2429108-2436588 REVERSE protein|tetratricopeptide repeat domain containing protein, expressed
IWGSC_CSS_7AL_scaff_4479861	5141	7A	119305134	G	G	A	het	8	6	het5hom3	Traes_7AL_243EA67AC.2	stop_gained	W510*	tgG/tgA	LOC_Os06g37640.1	protein|expressed protein	not assigned.unknown		highly similar to ( 887) AT4G38440 | Symbols: | LOCATED IN: chloroplast; EXPRESSED IN: 21 plant structures; EXPRESSED DURING: 12 growth stages; CONTAINS InterPro DOMAIN/s: RNA polymerase II-associated protein 1, C-terminal (InterPro:IPR013929), RNA polymerase II-associated protein 1, N-terminal (InterPro:IPR013930); Has 210 Blast hits to 166 proteins in 68 species: Archae - 0; Bacteria - 2; Metaz…
IWGSC_CSS_7AS_scaff_4254831	3034	7A	23728732	C	C	T	het	60	52	het5hom3	Traes_7AS_CCDF65609.1	stop_gained	W138*	tgG/tgA	LOC_Os06g07830.1	protein|ANTH/ENTH domain containing protein, putative, expressed	not assigned.unknown	epsin N-terminal homology (ENTH) domain-containing protein	moderately similar to ( 490) AT5G35200 | Symbols: | epsin N-terminal homology (ENTH) domain-containing protein | chr5:13462463-13465581 REVERSE ANTH ANTH_AP180_CALM ENTH protein|ANTH/ENTH domain containing protein, putative, expressed	gcgtacccatgcagaataatcT	ccGgtgccgaAatgacatT
IWGSC_CSS_7BL_scaff_6552801	4214	7B	169636613	G	G	A	het	9	6	het5hom3	Traes_7BL_E2BB2BEA6.1	stop_gained	Q312*	Caa/Taa	LOC_Os02g15820.1	protein|extra-large G-protein-related, putative, expressed	signalling.G-proteins		moderately similar to ( 290) AT2G46380 | Symbols: | unknown protein | chr2:19039377-19042171 FORWARD protein|extra-large G-protein-related, putative, expressed
IWGSC_CSS_7BL_scaff_6646818	666	7B	153871473	C	C	T	het	7	9	het5hom3	Traes_7BL_73E7653F7.1	stop_gained	Q14*	Cag/Tag	LOC_Os08g06480.1	protein|lissencephaly type-1-like homology motif, putative, expressed	development.unspecified	TPR1	nearly identical (1543) AT1G80490 | Symbols: TPR1 | TPR1 (TOPLESS-RELATED 1) | chr1:30261094-30266446 REVERSE WD40 COG2319 protein|lissencephaly type-1-like homology motif, putative, expressed
IWGSC_CSS_1AL_scaff_3923109	233	1A	191528309	C	C	T	het	10	4	het4hom3	Traes_1AL_B7757AFDC.1	stop_gained	Q48*	Cag/Tag	LOC_Os05g35410.1	protein|potassium channel AKT2/3, putative, expressed	transport.potassium	AKT2/3	highly similar to ( 764) AT4G22200 | Symbols: AKT2/3, AKT3, AKT2 | AKT2/3 (ARABIDOPSIS POTASSIUM TRANSPORT 2/3); cyclic nucleotide binding / inward rectifier potassium channel/ protein binding | chr4:11746666-11750091 REVERSEhighly similar to ( 501) AKT1_ORYSA Potassium channel AKT1 (OsAKT1) - Oryza sativa (Rice) ANK CAP_ED Ion_trans cNMP protein|potassium channel AKT2/3, putative, expressed
IWGSC_CSS_5BL_scaff_10786134	20510	5B	146542639	G	G	T	het	22	4	het4hom3	Traes_5BL_D9FB48F8C.1	stop_gained	E*	Gag/Tag	LOC_Os08g31410.2	protein|sulfate transporter, putative, expressed	transport.sulphate	SULTR1	highly similar to ( 866) AT1G22150 | Symbols: SULTR1;3 | SULTR1;3; sulfate transmembrane transporter | chr1:7818361-7821344 FORWARDmoderately similar to ( 398) NO70_SOYBN Early nodulin 70 - Glycine max (Soybean) Sulfate_transp SUL1 PRK11660 STAS protein|sulfate transporter, putative, expressed
IWGSC_CSS_5BL_scaff_10873199	13609	5B	69917066	C	C	T	het	4	4	het4hom3	Traes_5BL_DA5693099.1	stop_gained	W172*	tgG/tgA	LOC_Os12g07350.1	protein|tRNA nucleotidyltransferase/polyA polymerase family protein, putative, expressed	RNA.processing	tRNA-nucleotidyltransferase	highly similar to ( 549) AT1G22660 | Symbols: | tRNA-nucleotidyltransferase, putative / tRNA adenylyltransferase, putative | chr1:8017410-8021538 FORWARD PcnB PolyA_pol protein|tRNA nucleotidyltransferase/polyA polymerase family protein, putative, expressed
IWGSC_CSS_5BL_scaff_10913088	367	5B		G	G	A	het	7	4	het4hom3	Traes_5BL_767BAC5D4.1	stop_gained	W121*	tgG/tgA	LOC_Os06g01950.1	protein|phosphoglycerate mutase, putative, expressed	glycolysis.cytosolic branch.phosphoglycerate mutase	phosphoglycerate/bisphosphoglycerate mutase family protein	moderately similar to ( 228) AT3G05170 | Symbols: | phosphoglycerate/bisphosphoglycerate mutase family protein | chr3:1466738-1468219 FORWARDPGAM phoE protein|phosphoglycerate mutase, putative, expressed
IWGSC_CSS_1BS_scaff_3479210	4022	1B	113677044	G	G	A	het	2	3	het3hom2	Traes_1BS_8A19C460B.1	stop_gained	R55*	Cga/Tga	LOC_Os05g08570.2	protein|OsIAA15 - Auxin-responsive Aux/IAA gene family member, expressed	RNA.regulation of transcription.Aux/IAA family	AXR3	weakly similar to ( 149) AT1G04250 | Symbols: AXR3, IAA17 | AXR3 (AUXIN RESISTANT 3); transcription factor | chr1:1136382-1138340 FORWARDmoderately similar to ( 293) IAA15_ORYSA Auxin-responsive protein IAA15 (Indoleacetic acid-induced protein 15) - Oryza sativa (Rice)AUX_IAA protein|OsIAA15 - Auxin-responsive Aux/IAA gene family member, expressed
IWGSC_CSS_7AS_scaff_4251859	218	7A	60590610	G	G	A	het	2	3	het3hom2	Traes_7AS_AA979052D.1	stop_gained	W72*	tgG/tgA	LOC_Os06g19400.1	protein|GRAM and C2 domains containing protein, putative, expressed	protein.degradation.ubiquitin.E3.RING	protein binding / zinc ion binding	nearly identical (1144) AT1G03370 | Symbols: | protein binding / zinc ion binding | chr1:827182-834996 FORWARD C2 C2_1 C2 C2 protein|GRAM and C2 domains containing protein, putative, expressed
