# Supplementary material for: Genome-Wide Identification and Expression Profiling of the TCP Family Genes in Spike and Grain Development of Wheat (Triticum aestivum L.)
Source: Front Plant Sci. 2018 Sep 10;9:1282. doi: 10.3389/fpls.2018.01282 (PMC6160802; doi:10.3389/fpls.2018.01282)
Supplement: DATASET S2 — Splice mutation sites in the Kronos mutant L2431. [file Table_2.XLS]

## Sheet: Sheet1
Supplemental Dataset 2 Splice mutation sites in the Kronos mutant L2431.
seqid	position	chr	chr_position	ref_base	wt_base	mut_base	hethom	wt_cov	mut_cov	confidence	Effect_gene	Effect_consequence	Effect_amino_acid	Effect_codon_change	MSU7-GeneID	MSU7-Annotation	MapMan-Annotation
IWGSC_CSS_4BL_scaff_7038288	12350	4B	313633393	C	C	T	het	32	12	RH_het5hom3	Traes_4BL_9DF168FFB.2	splice_region_variant&intron_variant			LOC_Os11g08100.1	protein|eukaryotic aspartyl protease domain containing protein, expressed	protein.degradation.aspartate protease	nucellin protein	moderately similar to ( 288) AT1G77480 | Symbols: | nucellin protein, putative | chr1:29114705-29117150 REVERSEmoderately similar to ( 352) ASP1_ORYSA Aspartic proteinase Asp1 precursor (EC 3.4.23.-) (OsAsp1) (OSAP1) (Nucellin-like protein) - Oryza sativa (Rice) protein|eukaryotic aspartyl protease domain containing protein, expressed
IWGSC_CSS_5BS_scaff_2228017	688	5B		G	G	A	het	44	11	RH_het5hom3	Traes_5BS_61A2A6F00.2	splice_region_variant&intron_variant			LOC_Os07g18560.1	protein|OsFBLD6 - F-box, LRR and FBD domain containing protein, expressed	not assigned.unknown	OsFBLD6 - F-box, LRR and FBD domain containing protein	protein|OsFBLD6 - F-box, LRR and FBD domain containing protein, expressed
IWGSC_CSS_1AL_scaff_3882773	21923	1A		G	G	A	het	8	14	het5hom3	Traes_1AL_E5224B6EA.2	splice_region_variant&intron_variant			LOC_Os05g48390.1	protein|ubiquitin conjugating enzyme protein, putative, expressed	protein.degradation.ubiquitin.E2	UBC24	highly similar to ( 682) AT2G33770 | Symbols: UBC24, ATUBC24, PHO2 | PHO2 (PHOSPHATE 2); ubiquitin-protein ligase | chr2:14277785-14281482 REVERSE UBCc UQ_con UBCc protein|ubiquitin conjugating enzyme protein, putative, expressed
IWGSC_CSS_1AL_scaff_3902960	2680	1A		G	G	A	het	17	22	het5hom3	Traes_1AL_61A37A885.1	splice_region_variant&intron_variant			LOC_Os10g39910.1	protein|expressed protein	not assigned.unknown		nearly identical (1039) AT2G27900 | Symbols: | unknown protein | chr2:11877654-11885238 FORWARD protein|expressed protein
IWGSC_CSS_1AL_scaff_3943962	5867	1A		G	G	A	het	23	21	het5hom3	Traes_1AL_FC988EA8C.1	splice_donor_variant			LOC_Os05g30900.1	protein|lipase precursor, putative, expressed	lipid metabolism.lipid degradation.lipases	lipase class 3 family protein	moderately similar to ( 423) AT5G18640 | Symbols: | lipase class 3 family protein | chr5:6213247-6215494 FORWARD Lipase_3 Lipase_3 Lipase protein|lipase precursor, putative, expressed
IWGSC_CSS_1AL_scaff_3960383	12634	1A	180322402	C	C	T	het	7	5	het5hom3	Traes_1AL_343932722.1	missense_variant&splice_region_variant	G286D	gGc/gAc	LOC_Os03g52794.1	protein|phosphatidylinositol kinase, putative, expressed	signalling.G-proteins	transducin family protein / WD-40 repeat family protein	highly similar to ( 548) AT4G21520 | Symbols: | transducin family protein / WD-40 repeat family protein | chr4:11447514-11450377 REVERSEweakly similar to ( 176) ATR_ORYSA Serine/threonine-protein kinase ATR (EC 2.7.11.1) - Oryza sativa (Rice) TEL1 PI3Kc_related PI3Kc_family PI3Kc PI3_PI4_kinase WD40 protein|phosphatidylinositol kinase, putative, expressed
IWGSC_CSS_1AL_scaff_3964251	9496	1A	248228034	G	G	A	het	20	24	het5hom3	Traes_1AL_85D4DDE7B.1	missense_variant&splice_region_variant	A1728T	Gca/Aca	LOC_Os02g06592.1	protein|SNF2 family N-terminal domain containing protein, expressed	RNA.regulation of transcription.Chromatin Remodeling Factors	CHR16	highly similar to ( 783) AT3G54280 | Symbols: CHR16, CHA16, RGD3, ATBTAF1, BTAF1 | RGD3 (ROOT GROWTH DEFECTIVE 3); ATP binding / DNA binding / binding / helicase/ nucleic acid binding | chr3:20092361-20103807 FORWARDweakly similar to ( 188) ISW2_ORYSA Probable chromatin remodelling complex ATPase chain (EC 3.6.1.-) (ISW2-like) (Sucrose nonfermenting protein 2 homolog) - Oryza sativa (Rice) HepA S…
IWGSC_CSS_1AS_scaff_3286187	4032	1A	3181229	C	C	T	het	51	10	het5hom3	Traes_1AS_318C6D156.1	missense_variant&splice_region_variant	A591V	gCt/gTt	LOC_Os05g01910.1	protein|pumilio-family RNA binding protein, putative, expressed	not assigned.unknown	APUM2	highly similar to ( 704) AT2G29190 | Symbols: APUM2 | APUM2 (Arabidopsis Pumilio 2); RNA binding / binding | chr2:12544260-12548071 REVERSE NABP COG5099 protein|pumilio-family RNA binding protein, putative, expressed
IWGSC_CSS_1AS_scaff_3304290	8947	1A	159357072	C	C	T	het	7	11	het5hom3	Traes_1AS_C45FD0BE8.1	missense_variant&splice_region_variant	E75K	Gaa/Aaa	LOC_Os05g06110.1	protein|villin, putative, expressed	cell.organisation	VLN1	highly similar to ( 747) AT2G29890 | Symbols: VLN1, ATVLN1 | VLN1 (VILLIN-LIKE 1); actin binding / actin filament binding | chr2:12744597-12749474 FORWARD protein|villin, putative, expressed
IWGSC_CSS_1AS_scaff_3316737	5088	1A	6390035	G	G	A	het	19	19	het5hom3	Traes_1AS_979064394.2	splice_acceptor_variant			LOC_Os05g02490.1	protein|transporter family protein, putative, expressed	transport.NDP-sugars at the ER	UDP-galactose	moderately similar to ( 481) AT5G59740 | Symbols: | UDP-galactose/UDP-glucose transporter-related | chr5:24070310-24072747 REVERSE UAA protein|transporter family protein, putative, expressed
IWGSC_CSS_1BL_scaff_3810267	5658	1B	227930317	G	G	A	het	25	24	het5hom3	Traes_1BL_14BFE77A2.2	missense_variant&splice_region_variant	A197V	gCt/gTt	LOC_Os02g20380.4	protein|expressed protein	not assigned.unknown		protein|expressed protein
IWGSC_CSS_1BL_scaff_3831514	1585	1B	132652178	G	G	A	het	35	14	het5hom3	Traes_1BL_CF9A1EAC4.1	splice_region_variant&synonymous_variant		caG/caA	LOC_Os10g38060.2	protein|phospholipase D, putative, expressed	lipid metabolism.lipid degradation.lysophospholipases.phospholipase D	PLDBETA1	nearly identical (1198) AT2G42010 | Symbols: PLDBETA1, PLDBETA | PLDBETA1 (PHOSPHOLIPASE D BETA 1); phospholipase D | chr2:17533018-17537990 REVERSEhighly similar to ( 695) PLDA1_RICCO Phospholipase D alpha 1 precursor (EC 3.1.4.4) (PLD 1) (Choline phosphatase 1) (Phosphatidylcholine-hydrolyzing phospholipase D 1) - Ricinus communis (Castor bean) protein|phospholipase D, putative, expressed
IWGSC_CSS_1BL_scaff_3888323	724	1B	44128205	C	C	T	het	18	14	het5hom3	Traes_1BL_C08BDC1AF.2	splice_region_variant&intron_variant			LOC_Os10g30750.1	protein|appr-1-p processing enzyme family protein, putative, expressed	not assigned.unknown	appr-1-p processing enzyme family protein	highly similar to ( 852) AT1G69340 | Symbols: | appr-1-p processing enzyme family protein | chr1:26066298-26069644 FORWARD Macro_GDAP2_like Macro_Appr_pase_like PRK04143 PRK00431 Macro Macro_1 COG2110 Macro_Af1521_BAL_like SEC14 protein|appr-1-p processing enzyme family protein, putative, expressed
IWGSC_CSS_1BL_scaff_3915249	3802	1B	148833785	G	G	A	het	50	30	het5hom3	Traes_1BL_A98B89218.1	splice_region_variant&intron_variant			LOC_Os10g42170.1	protein|GTPase of unknown function domain containing protein, putative, expressed	signalling.G-proteins	GTP binding	moderately similar to ( 328) AT4G10650 | Symbols: | GTP binding | chr4:6574472-6576231 REVERSE YlqF rbgA COG1161 MJ1464 YlqF_related_GTPase protein|GTPase of unknown function domain containing protein, putative, expressed
IWGSC_CSS_1BS_scaff_3447578	10075	1B		C	C	T	het	6	15	het5hom3	Traes_1BS_C370FEEA6.1	splice_region_variant&intron_variant			LOC_Os05g02670.1	protein|kinesin motor domain containing protein, putative, expressed	cell.organisation	kinesin motor protein-related	nearly identical (1233) AT3G45850 | Symbols: | kinesin motor protein-related | chr3:16855814-16860950 REVERSEhighly similar to ( 803) K125_TOBAC 125 kDa kinesin-related protein - Nicotiana tabacum (Common tobacco) KISc_BimC_Eg5 Kinesin KISc KISc KISc_KIF3 KISc_KIF4 KISc_C_terminal KISc_KHC_KIF5 KISc_KIP3_like KISc_CENP_E KISc_KIF1A_KIF1B KIP1 KISc_KLP2_like KISc_KIF2_like KISc_KIF9_like KISc_KID_…
IWGSC_CSS_1BS_scaff_3448861	2132	1B	156112053	G	G	A	het	12	5	het5hom3	Traes_1BS_30B4D96B4.1	splice_donor_variant			LOC_Os01g23630.1	protein|transcription initiation factor IID, 18kD subunit family protein, expressed	RNA.processing	TAF13	weakly similar to ( 128) AT1G02680 | Symbols: TAF13 | TAF13 (TBP-ASSOCIATED FACTOR 13); DNA binding / RNA polymerase II transcription factor | chr1:581084-581919 FORWARD TFIID-18kDa TAF19 protein|transcription initiation factor IID, 18kD subunit family protein, expressed
IWGSC_CSS_2AL_scaff_6358863	3226	2A	89649812	C	C	T	het	25	21	het5hom3	Traes_2AL_E5DCB4E2E.2	splice_donor_variant			LOC_Os07g04240.1	protein|succinate dehydrogenase flavoprotein subunit,mitochondrial precursor, putative, expressed	TCA / org. transformation.TCA.succinate dehydrogenase	SDH1-1	nearly identical (1106) AT5G66760 | Symbols: SDH1-1 | SDH1-1; ATP binding / succinate dehydrogenase | chr5:26653776-26657224 FORWARDnearly identical (1194) DHSA_ORYSA Succinate dehydrogenase [ubiquinone] flavoprotein subunit, mitochondrial precursor (EC 1.3.5.1) (FP) (Flavoprotein subunit of complex II) - Oryza sativa (Rice) sdhA sdhA sdhA sdhA sdhA SdhA sdhA sdhA PRK09231 sdhA PRK08626 sdhA sdhA…
IWGSC_CSS_2AL_scaff_6396651	1733	2A	37780125	G	G	A	het	18	14	het5hom3	Traes_2AL_D09788C02.1	splice_region_variant&intron_variant			LOC_Os07g02300.1	protein|tetratricopeptide repeat domain containing protein, expressed	stress.biotic.signalling	SRFR1	highly similar to ( 953) AT4G37460 | Symbols: SRFR1 | SRFR1 (SUPPRESSOR OF RPS4-RLD 1); protein complex scaffold | chr4:17608623-17615534 REVERSE protein|tetratricopeptide repeat domain containing protein, expressed
IWGSC_CSS_2AS_scaff_5183319	10042	2A	70906521	G	G	A	het	27	32	het5hom3	Traes_2AS_38C1B99EB.2	splice_region_variant&intron_variant			LOC_Os10g34660.1	protein|expressed protein	not assigned.unknown		protein|expressed protein
IWGSC_CSS_2AS_scaff_5189613	9732	2A		G	G	A	het	9	13	het5hom3	Traes_2AS_08E32574A.1	missense_variant&splice_region_variant	A52V	gCt/gTt	LOC_Os04g13210.1	protein|multidrug resistance-associated protein, putative, expressed	transport.ABC transporters and multidrug resistance systems	ATMRP10	nearly identical (1459) AT3G62700 | Symbols: ATMRP10 | ATMRP10; ATPase, coupled to transmembrane movement of substances | chr3:23190428-23195727 REVERSEmoderately similar to ( 229) MDR_ORYSA Putative multidrug resistance protein (P-glycoprotein) - Oryza sativa (Rice) ABCC_MRP_domain2 ABCC_MRP_domain1 MdlB ABCC_NFT1 SunT ABCC_SUR2 CydD ABCC_CFTR2 ABCC_Glucan_exporter_like ABCC_CFTR1 ABCC_SUR1_N AB…
IWGSC_CSS_2AS_scaff_5197537	2982	2A	188474039	G	G	A	het	11	21	het5hom3	Traes_2AS_9B3DEDDAB.2	splice_region_variant&intron_variant			LOC_Os07g08500.1	protein|C-5 cytosine-specific DNA methylase, putative, expressed	RNA.regulation of transcription.DNA methyltransferases	MET1	highly similar to ( 640) AT5G49160 | Symbols: MET1, MET2, METI, DDM2, DMT01, DMT1 | MET1 (METHYLTRANSFERASE 1); methyltransferase | chr5:19932501-19938186 FORWARDmoderately similar to ( 203) CMT1_MAIZE DNA (cytosine-5)-methyltransferase 1 (EC 2.1.1.37) (Chromomethylase 1) (Zea methyltransferase2) (Zmet2) (DNA cytosine methyltransferase MET2a) - Zea mays (Maize)DNA_methylase Cyt_C5_DNA_methylase D…
IWGSC_CSS_2AS_scaff_5201197	3693	2A		G	G	A	het	23	21	het5hom3	Traes_2AS_11876C298.3	splice_region_variant&intron_variant			LOC_Os03g22800.2	protein|OsFBT5 - F-box and tubby domain containing protein, expressed	protein.degradation.ubiquitin.E3.SCF.FBOX	AtTLP3	moderately similar to ( 318) AT2G47900 | Symbols: AtTLP3 | AtTLP3 (TUBBY LIKE PROTEIN 3); phosphoric diester hydrolase/ transcription factor | chr2:19611196-19612766 REVERSE Tub protein|OsFBT5 - F-box and tubby domain containing protein, expressed
IWGSC_CSS_2AS_scaff_5208469	2840	2A	138526762	G	G	A	het	72	54	het5hom3	Traes_2AS_529825553.1	splice_donor_variant			LOC_Os07g46990.1	protein|copper/zinc superoxide dismutase, putative, expressed	redox.dismutases and catalases	CSD1	moderately similar to ( 206) AT1G08830 | Symbols: CSD1 | CSD1 (COPPER/ZINC SUPEROXIDE DISMUTASE 1); superoxide dismutase | chr1:2827700-2829053 FORWARDmoderately similar to ( 239) SODC2_ORYSA Superoxide dismutase [Cu-Zn] 2 (EC 1.15.1.1) - Oryza sativa (Rice) Sod_Cu Cu-Zn_Superoxide_Dismutase SodC protein|copper/zinc superoxide dismutase, putative, expressed
IWGSC_CSS_2AS_scaff_5304166	806	2A	152023550	C	C	T	het	23	20	het5hom3	Traes_2AS_CF8E99C5D.1	splice_donor_variant			LOC_Os07g46750.1	protein|elongation factor protein, putative, expressed	protein.synthesis.elongation	elongation factor 1B alpha-subunit 2 (eEF1Balpha2)	moderately similar to ( 227) AT5G19510 | Symbols: | elongation factor 1B alpha-subunit 2 (eEF1Balpha2) | chr5:6581854-6583137 REVERSEmoderately similar to ( 300) EF1B_ORYSA Elongation factor 1-beta (EF-1-beta) (Elongation factor 1B-alpha 2) (eEF-1B alpha) (Elongation factor 1-beta) (EF-1-beta) - Oryza sativa (Rice) EF1_GNE EF1B protein|elongation factor protein, putative, expressed
IWGSC_CSS_2AS_scaff_5306510	2466	2A	154563802	C	C	T	het	45	61	het5hom3	Traes_2AS_676E60E7F.1	splice_region_variant&synonymous_variant		atC/atT	LOC_Os07g34640.1	protein|pyruvate Pi dikinase regulatory protein, putative, expressed	not assigned.unknown	ATRP1	moderately similar to ( 412) AT4G21210 | Symbols: ATRP1 | ATRP1 (PPDK REGULATORY PROTEIN); phosphoprotein phosphatase/ protein kinase | chr4:11307002-11308587 FORWARDDUF299 PRK05339 COG1806 protein|pyruvate Pi dikinase regulatory protein, putative, expressed
IWGSC_CSS_2BL_scaff_7957649	7107	2B	331508175	G	G	A	het	74	66	het5hom3	Traes_2BL_F79009979.1	splice_donor_variant			LOC_Os07g14270.1	protein|calreticulin precursor protein, putative, expressed	signalling.calcium	CRT2	highly similar to ( 512) AT1G09210 | Symbols: | calreticulin 2 (CRT2) | chr1:2973217-2976655 REVERSEhighly similar to ( 603) CALR_ORYSA Calreticulin precursor - Oryza sativa (Rice) Calreticulin protein|calreticulin precursor protein, putative, expressed
IWGSC_CSS_2BL_scaff_7969810	6821	2B		C	C	T	het	19	24	het5hom3	Traes_2BL_9E2DF50CB.1	splice_region_variant&intron_variant			LOC_Os04g38640.1	protein|OsDegp5 - Putative Deg protease homologue, expressed	protein.degradation.serine protease	DEGP8	highly similar to ( 585) AT5G39830 | Symbols: DEGP8, DEG8 | DEG8; peptidase/ serine-type peptidase | chr5:15942883-15945676 FORWARD DegQ PRK10942 PRK10139 PRK10898 protein|OsDegp5 - Putative Deg protease homologue, expressed
IWGSC_CSS_2BL_scaff_8003581	1305	2B	245479442	G	G	A	het	49	34	het5hom3	Traes_2BL_B59019717.2	splice_region_variant&intron_variant			LOC_Os10g04860.1	protein|aldehyde oxidase, putative, expressed	hormone metabolism.abscisic acid.synthesis-degradation	AAO3	nearly identical (1386) AT2G27150 | Symbols: AAO3 | AAO3 (Abscisic ALDEHYDE OXIDASE 3); abscisic aldehyde oxidase/ aldehyde oxidase/ indole-3-acetaldehyde oxidase | chr2:11601952-11607014 FORWARDnearly identical (2567) ALDO1_ORYSA Probable aldehyde oxidase 1 (EC 1.2.3.1) (AO-1) - Oryza sativa (Rice) Ald_Xan_dh_C2 XdhB CoxL PRK09970 XdhA PRK09800 FAD_binding_5 Ald_Xan_dh_C CoxS Fer2_2 CO_deh_flav_…
IWGSC_CSS_2BL_scaff_8092317	10209	2B	194025472	C	C	T	het	8	9	het5hom3	Traes_2BL_09203BD51.2	splice_region_variant&intron_variant			LOC_Os07g06890.1	protein|FAD-linked oxidoreductase protein, putative, expressed	misc.oxidases - copper, flavone etc.	FAD linked oxidase family protein	moderately similar to ( 300) AT5G06580 | Symbols: | FAD linked oxidase family protein | chr5:2011486-2016473 REVERSE GlcD FAD_binding_4 protein|FAD-linked oxidoreductase protein, putative, expressed
IWGSC_CSS_2BS_scaff_5133384	2013	2B		C	C	T	het	49	30	het5hom3	Traes_2BS_39D7BADCD.2	splice_donor_variant			LOC_Os01g42460.1	protein|BAH domain containing protein, expressed	RNA.regulation of transcription.unclassified	DNA binding / nucleic acid binding	weakly similar to ( 161) AT5G11470 | Symbols: | DNA binding / nucleic acid binding | chr5:3663216-3667041 REVERSEBAH_Orc1p_like protein|BAH domain containing protein, expressed
IWGSC_CSS_2BS_scaff_5172024	7784	2B		G	G	A	het	14	7	het5hom3	Traes_2BS_9B6AAE1A9.1	missense_variant&splice_region_variant	D179N	Gat/Aat	LOC_Os02g36830.1	protein|cytokinin-O-glucosyltransferase 2, putative, expressed	misc.UDP glucosyl and glucoronyl transferases	AtUGT85A3	highly similar to ( 531) AT1G22380 | Symbols: AtUGT85A3 | AtUGT85A3 (UDP-glucosyl transferase 85A3); glucuronosyltransferase/ transcription factor/ transferase, transferring glycosyl groups | chr1:7900522-7902332 REVERSEweakly similar to ( 167) IAAG_MAIZE Indole-3-acetate beta-glucosyltransferase (EC 2.4.1.121) (IAA-Glu synthetase) ((Uridine 5-diphosphate-glucose:indol-3-ylacetyl)-beta-D-glucosyl…
IWGSC_CSS_3AL_scaff_4446609	588	3A	164520350	G	G	A	het	22	23	het5hom3	Traes_3AL_07750B6E9.2	splice_region_variant&intron_variant			LOC_Os07g44960.2	protein|nodulation protein-related, putative, expressed	not assigned.unknown		moderately similar to ( 376) AT2G15730 | Symbols: | unknown protein | chr2:6849797-6851881 FORWARD protein|nodulation protein-related, putative, expressed
IWGSC_CSS_3AL_scaff_4447050	4233	3A	180605374	G	G	A	het	52	35	het5hom3	Traes_3AL_61D8E92DB.1	splice_donor_variant			LOC_Os03g37640.1	protein|MATE efflux family protein, putative, expressed	transport.misc	MATE efflux family protein	highly similar to ( 598) AT3G21690 | Symbols: | MATE efflux family protein | chr3:7638750-7641861 FORWARD NorM PRK01766 MatE PRK00187 protein|MATE efflux family protein, putative, expressed
IWGSC_CSS_3AS_scaff_3447515	1438	3A		C	C	T	het	42	27	het5hom3	Traes_3AS_A61EF1F2B.1	splice_region_variant&intron_variant			LOC_Os03g42050.1	protein|exportin-7-A, putative, expressed	signalling.G-proteins	Ran-binding protein	nearly identical (1493) AT5G06120 | Symbols: | Ran-binding protein, putative | chr5:1844797-1852601 FORWARD protein|exportin-7-A, putative, expressed
IWGSC_CSS_4AL_scaff_7070512	13913	4A		G	G	A	het	56	17	het5hom3	Traes_4AL_AAE3ED9CD.2	splice_region_variant&intron_variant			LOC_Os01g14790.1	protein|expressed protein	not assigned.unknown		weakly similar to ( 147) AT1G57540 | Symbols: | unknown protein | chr1:21310478-21311215 REVERSE protein|expressed protein
IWGSC_CSS_4AL_scaff_7169510	11856	4A	132128685	G	G	A	het	7	6	het5hom3	Traes_4AL_ACA5DBB90.1	splice_region_variant&synonymous_variant		ttG/ttA	LOC_Os03g51140.1	protein|HEAT repeat family protein, putative, expressed	protein.synthesis	binding	nearly identical (1596) AT1G64790 | Symbols: | binding | chr1:24065232-24081908 REVERSE protein|HEAT repeat family protein, putative, expressed
IWGSC_CSS_4AL_scaff_7177172	1927	4A	170256739	C	C	T	het	18	13	het5hom3	Traes_4AL_DD344FC87.2	missense_variant&splice_region_variant	G522R	Gga/Aga	LOC_Os03g64230.2	protein|expressed protein	RNA.regulation of transcription.NAC domain transcription factor family		moderately similar to ( 254) AT5G60720 | Symbols: | unknown protein | chr5:24418436-24422177 REVERSEDUF547 protein|expressed protein
IWGSC_CSS_4AS_scaff_5950214	10422	4A		G	G	A	het	34	31	het5hom3	Traes_4AS_8103CF04F.1	splice_region_variant&intron_variant			LOC_Os03g19500.1	protein|ubiquitin-conjugating enzyme, putative, expressed	protein.degradation.ubiquitin.E2	UBC32	moderately similar to ( 303) AT3G17000 | Symbols: UBC32 | UBC32 (ubiquitin-conjugating enzyme 32); ubiquitin-protein ligase | chr3:5797296-5799467 FORWARD UBCc COG5078 UQ_con UBCc protein|ubiquitin-conjugating enzyme, putative, expressed
IWGSC_CSS_4AS_scaff_5957260	6191	4A	60893900	G	G	A	het	20	15	het5hom3	Traes_4AS_46CFB0ADC.1	splice_region_variant&3_prime_UTR_variant			LOC_Os03g17490.2	protein|expressed protein	not assigned.unknown		protein|expressed protein
IWGSC_CSS_4AS_scaff_5970163	9913	4A		C	C	T	het	14	11	het5hom3	Traes_4AS_29D98BE4B.2	splice_region_variant&intron_variant			LOC_Os03g05830.1	protein|transposon protein, putative, CACTA, En/Spm sub-class, expressed	RNA.RNA binding	RNA recognition motif (RRM)-containing protein	moderately similar to ( 452) AT2G16940 | Symbols: | RNA recognition motif (RRM)-containing protein | chr2:7342869-7347052 REVERSE PRK12678 protein|transposon protein, putative, CACTA, En/Spm sub-class, expressed
IWGSC_CSS_4AS_scaff_5972677	150	4A		C	C	T	het	15	17	het5hom3	Traes_4AS_91AE284B1.1	splice_region_variant&intron_variant			LOC_Os03g07960.1	protein|expressed protein	not assigned.unknown		weakly similar to ( 153) AT2G26340 | Symbols: | unknown protein | chr2:11215254-11216480 FORWARD protein|expressed protein
IWGSC_CSS_4AS_scaff_5981472	5400	4A		C	C	T	het	19	15	het5hom3	Traes_4AS_CDDB1CE8E.1	stop_gained&splice_region_variant	W161*	tgG/tgA	LOC_Os03g08300.1	protein|glycosyl transferase, group 1 domain containing protein, expressed	not assigned.unknown	glycosyl transferase family 1 protein	highly similar to ( 613) AT1G16570 | Symbols: | glycosyl transferase family 1 protein | chr1:5670763-5673423 REVERSE protein|glycosyl transferase, group 1 domain containing protein, expressed
IWGSC_CSS_4AS_scaff_6009883	12489	4A		C	C	T	het	73	17	het5hom3	Traes_4AS_3A59B23B6.1	splice_region_variant&intron_variant			LOC_Os06g23114.1	protein|copper methylamine oxidase precursor, putative, expressed	misc.oxidases - copper, flavone etc.	copper amine oxidase	highly similar to ( 630) AT1G31710 | Symbols: | copper amine oxidase, putative | chr1:11349855-11355339 FORWARDhighly similar to ( 614) AMO_PEA Amine oxidase [copper-containing] precursor (EC 1.4.3.6) - Pisum sativum (Garden pea) tynA Cu_amine_oxid TynA protein|copper methylamine oxidase precursor, putative, expressed
IWGSC_CSS_4AS_scaff_6014754	5336	4A		G	G	A	het	5	10	het5hom3	Traes_4AS_EDC478940.2	splice_donor_variant			LOC_Os03g27590.1	protein|OsSCP18 - Putative Serine Carboxypeptidase homologue, expressed	protein.degradation.serine protease	SCPL51	highly similar to ( 509) AT2G27920 | Symbols: SCPL51 | SCPL51 (SERINE CARBOXYPEPTIDASE-LIKE 51); serine-type carboxypeptidase | chr2:11885777-11888732 REVERSEweakly similar to ( 132) CBP3_ORYSA Serine carboxypeptidase 3 precursor (EC 3.4.16.5) (Serine carboxypeptidase III) - Oryza sativa (Rice) Peptidase_S10 COG2939 protein|OsSCP18 - Putative Serine Carboxypeptidase homologue, expressed
IWGSC_CSS_4BL_scaff_6827132	2207	4B	277780096	G	G	A	het	35	35	het5hom3	Traes_4BL_E694C5BEF.1	splice_acceptor_variant			LOC_Os03g07990.1	protein|acetyltransferase, GNAT family, putative, expressed	misc.GCN5-related N-acetyltransferase	GCN5-related N-acetyltransferase (GNAT) family protein	moderately similar to ( 239) AT2G06025 | Symbols: | GCN5-related N-acetyltransferase (GNAT) family protein | chr2:2350231-2351898 FORWARD protein|acetyltransferase, GNAT family, putative, expressed
IWGSC_CSS_4BL_scaff_7026922	1038	4B	99992223	C	C	T	het	27	37	het5hom3	Traes_4BL_A33273FF8.3	splice_region_variant&intron_variant			LOC_Os03g20300.3	protein|glucose-6-phosphate 1-dehydrogenase, chloroplast precursor, putative, expressed	OPP.oxidative PP.G6PD	G6PD4	highly similar to ( 691) AT1G09420 | Symbols: G6PD4 | G6PD4 (GLUCOSE-6-PHOSPHATE DEHYDROGENASE 4); glucose-6-phosphate dehydrogenase | chr1:3038640-3041715 REVERSEhighly similar to ( 574) G6PDC_SOLTU Glucose-6-phosphate 1-dehydrogenase, chloroplast precursor (EC 1.1.1.49) (G6PD) - Solanum tuberosum (Potato) PRK05722 Zwf PRK12853 PRK12854 G6PD_C G6PD_N protein|glucose-6-phosphate 1-dehydrogenase, …
IWGSC_CSS_4BL_scaff_7032482	1711	4B	249645806	C	C	T	het	16	5	het5hom3	Traes_4BL_0A6104CB1.2	missense_variant&splice_region_variant	D81N	Gat/Aat	LOC_Os03g13240.1	protein|peptide transporter, putative, expressed	transport.peptides and oligopeptides	ATPTR2-B	highly similar to ( 767) AT2G02040 | Symbols: ATPTR2-B, NTR1, PTR2-B, PTR2, ATPTR2 | PTR2 (PEPTIDE TRANSPORTER 2); dipeptide transporter/ high affinity oligopeptide transporter/ nitrate transmembrane transporter/ peptide transporter/ transporter/ tripeptide transporter | chr2:487542-489707 FORWARD PTR2 PTR2 protein|peptide transporter, putative, expressed
IWGSC_CSS_4BL_scaff_7037088	1806	4B		G	G	A	het	18	9	het5hom3	Traes_4BL_CCF058D02.1	splice_region_variant&intron_variant			LOC_Os03g03650.1	protein|POLD2 - Putative DNA polymerase delta complex subunit, expressed	DNA.synthesis/chromatin structure	POLD2	highly similar to ( 671) AT2G42120 | Symbols: POLD2 | POLD2 (DNA POLYMERASE DELTA SMALL SUBUNIT); DNA binding / DNA-directed DNA polymerase | chr2:17563282-17565965 REVERSEhighly similar to ( 891) DPOD2_ORYSA DNA polymerase delta small subunit (EC 2.7.7.7) - Oryza sativa (Rice) DNA_pol_E_B HYS2 protein|POLD2 - Putative DNA polymerase delta complex subunit, expressed
IWGSC_CSS_4BS_scaff_4891226	3304	4B	55631355	G	G	A	het	8	11	het5hom3	Traes_4BS_673FC21B2.1	splice_region_variant&synonymous_variant		gaC/gaT	LOC_Os11g48020.1	protein|fatty acid hydroxylase, putative, expressed	lipid metabolism.exotics (steroids, squalene etc).methylsterol monooxygenase	ATSMO2	moderately similar to ( 395) AT2G29390 | Symbols: ATSMO2 | SMO2-2 (STEROL 4-ALPHA-METHYL-OXIDASE 2-2); 4-alpha-methyl-delta7-sterol-4alpha-methyl oxidase/ C-4 methylsterol oxidase | chr2:12610758-12611929 REVERSE ERG3 protein|fatty acid hydroxylase, putative, expressed
IWGSC_CSS_4BS_scaff_4897326	1569	4B	230164942	C	C	T	het	14	16	het5hom3	Traes_4BS_A77607F84.1	splice_acceptor_variant			LOC_Os03g42830.1	protein|MATE efflux family protein, putative, expressed	transport.misc	MATE efflux family protein	moderately similar to ( 441) AT3G26590 | Symbols: | MATE efflux family protein | chr3:9761927-9765259 REVERSE NorM PRK01766 MatE protein|MATE efflux family protein, putative, expressed
IWGSC_CSS_4BS_scaff_4962925	30974	4B	220450514	C	C	T	het	29	31	het5hom3	Traes_4BS_6D9354748.1	splice_region_variant&intron_variant			LOC_Os07g17970.1	protein|AMP-binding domain containing protein, expressed	secondary metabolism.phenylpropanoids	4-coumarate--CoA ligase family protein	moderately similar to ( 405) AT5G63380 | Symbols: | 4-coumarate--CoA ligase family protein / 4-coumaroyl-CoA synthase family protein | chr5:25387581-25390026 REVERSEmoderately similar to ( 254) 4CL1_TOBAC 4-coumarate--CoA ligase 1 (EC 6.2.1.12) (4CL 1) (4-coumaroyl-CoA synthase 1) - Nicotiana tabacum (Common tobacco) CaiC AMP-binding PRK08316 PRK08314 Acs PRK08276 PRK03640 PRK06187 PRK06087 PRK07…
IWGSC_CSS_5AL_scaff_2049845	8401	5A		C	C	T	het	5	8	het5hom3	Traes_5AL_44570C8AA.1	missense_variant&splice_region_variant	G726E	gGa/gAa	LOC_Os12g01200.3	protein|senescence-induced receptor-like serine/threonine-protein kinase precursor, putative, expressed	signalling.receptor kinases.misc	kinase	nearly identical (1062) AT2G37050 | Symbols: | kinase | chr2:15569290-15573477 FORWARDmoderately similar to ( 384) NORK_PEA Nodulation receptor kinase precursor (EC 2.7.11.1) - Pisum sativum (Garden pea) TyrKc Pkinase_Tyr S_TKc PTKc S_TKc Pkinase PTKc_Jak_rpt2 PTKc_Csk_like PTKc_Btk_Bmx PTKc_Itk PTKc_Srm_Brk PTKc_Fes_like PTKc_Tec_like PTKc_Trk PTKc_Src_like PTKc_Met_Ron PTKc_Frk_like SPS1 PTKc_R…
IWGSC_CSS_5AL_scaff_2782759	4573	5A		C	C	T	het	22	25	het5hom3	Traes_5AL_6E0442A5F.2	splice_region_variant&synonymous_variant		gaG/gaA	LOC_Os03g01110.1	protein|RNA methyltransferase, TrmH family protein, putative, expressed	RNA.processing	tRNA/rRNA methyltransferase (SpoU) family protein	highly similar to ( 801) AT4G17610 | Symbols: | tRNA/rRNA methyltransferase (SpoU) family protein | chr4:9805652-9814910 REVERSE SpoU SpoU_methylase protein|RNA methyltransferase, TrmH family protein, putative, expressed
IWGSC_CSS_5AS_scaff_1477760	1661	5A		G	G	A	het	5	8	het5hom3	Traes_5AS_C652AA2FE.1	splice_donor_variant			LOC_Os12g35040.1	protein|2,3-bisphosphoglycerate-independent phosphoglycerate mutase, putative, expressed	glycolysis.cytosolic branch.phosphoglycerate mutase	2,3-biphosphoglycerate-independent phosphoglycerate mutase-related	highly similar to ( 669) AT3G30841 | Symbols: | 2,3-biphosphoglycerate-independent phosphoglycerate mutase-related / phosphoglyceromutase-related | chr3:12591595-12593401 FORWARDPRK04024 COG3635 PRK04135 PRK04200 protein|2,3-bisphosphoglycerate-independent phosphoglycerate mutase, putative, expressed
IWGSC_CSS_5AS_scaff_1548715	99	5A		G	G	A	het	11	10	het5hom3	Traes_5AS_39A9C7009.2	splice_region_variant&intron_variant			LOC_Os03g22490.1	protein|heavy metal-associated domain containing protein, expressed	transport.metal	heavy metal-associated domain containing protein	protein|heavy metal-associated domain containing protein, expressed
IWGSC_CSS_5BL_scaff_10795692	7341	5B	234072230	G	G	A	het	40	47	het5hom3	Traes_5BL_6C2CEA32D.1	splice_region_variant&synonymous_variant		aaG/aaA	LOC_Os03g57290.1	protein|cullin, putative, expressed	protein.degradation.ubiquitin.E3.SCF.cullin	CUL4	nearly identical (1122) AT5G46210 | Symbols: CUL4, ATCUL4 | CUL4 (CULLIN4); protein binding / ubiquitin-protein ligase | chr5:18731569-18736653 REVERSE COG5647 Cullin CULLIN protein|cullin, putative, expressed
IWGSC_CSS_5BL_scaff_10823815	4461	5B	230593071	C	C	T	het	45	28	het5hom3	Traes_5BL_C57898165.2	splice_region_variant&intron_variant			LOC_Os03g56310.4	protein|5-nucleotidase domain-containing protein, putative, expressed	not assigned.unknown	5 nucleotidase family protein	moderately similar to ( 473) AT1G75210 | Symbols: | 5 nucleotidase family protein | chr1:28223990-28228751 FORWARD 5_nucleotid protein|5-nucleotidase domain-containing protein, putative, expressed
IWGSC_CSS_5BL_scaff_10897886	7530	5B	43750887	C	C	T	het	3	6	het5hom3	Traes_5BL_4F4E0B862.1	missense_variant&splice_region_variant	GR	Gga/Aga	LOC_Os11g02440.1	protein|chalcone--flavonone isomerase, putative, expressed	secondary metabolism.flavonoids.chalcones	chalcone-flavanone isomerase family protein	moderately similar to ( 235) AT5G05270 | Symbols: | chalcone-flavanone isomerase family protein | chr5:1563543-1564827 FORWARDvery weakly similar to (88.2) CFI_PHAVU Chalcone--flavonone isomerase (EC 5.5.1.6) (Chalcone isomerase) - Phaseolus vulgaris (Kidney bean) (French bean)Chalcone protein|chalcone--flavonone isomerase, putative, expressed
IWGSC_CSS_5BL_scaff_10899485	12852	5B	192874954	C	C	T	het	20	19	het5hom3	Traes_5BL_3708D914A.2	missense_variant&splice_region_variant	V158M	Gtg/Atg	LOC_Os04g08340.1	protein|OsSigP3 - Putative Type I Signal Peptidase homologue; employs a putative Ser/Lys catalytic dyad, expressed	protein.degradation	signal peptidase I family protein	weakly similar to ( 140) AT3G08980 | Symbols: | signal peptidase I family protein | chr3:2741279-2742375 FORWARD protein|OsSigP3 - Putative Type I Signal Peptidase homologue; employs a putative Ser/Lys catalytic dyad, expressed
IWGSC_CSS_5BL_scaff_9718326	2165	5B	252080633	C	C	T	het	2	5	het5hom3	Traes_5BL_2299D59A3.1	missense_variant&splice_region_variant	A50T	Gcg/Acg	LOC_Os08g23790.1	protein|polygalacturonase, putative, expressed	cell wall.degradation.pectate lyases and polygalacturonases	glycoside hydrolase family 28 protein	moderately similar to ( 351) AT4G18180 | Symbols: | glycoside hydrolase family 28 protein / polygalacturonase (pectinase) family protein | chr4:10065626-10067317 FORWARDmoderately similar to ( 290) PGLR3_MAIZE Exopolygalacturonase precursor (EC 3.2.1.67) (ExoPG) (Pectinase) (Galacturan 1,4-alpha-galacturonidase) - Zea mays (Maize)Glyco_hydro_28 PGU1 protein|polygalacturonase, putative, expressed
IWGSC_CSS_5BS_scaff_2297857	1880	5B	15838722	G	G	A	het	7	12	het5hom3	Traes_5BS_AFCAA8A89.1	splice_region_variant&intron_variant			LOC_Os01g19770.1	protein|mitochondrial import inner membrane translocase subunit Tim17, putative, expressed	protein.targeting.mitochondria	ATOEP16-2	weakly similar to ( 110) AT4G16160 | Symbols: ATOEP16-2, ATOEP16-S | mitochondrial import inner membrane translocase subunit Tim17/Tim22/Tim23 family protein | chr4:9157545-9158738 FORWARDTim17 protein|mitochondrial import inner membrane translocase subunit Tim17, putative, expressed
IWGSC_CSS_6AL_scaff_5696881	394	6A		G	G	A	het	21	14	het5hom3	Traes_6AL_0EFC872C1.1	missense_variant&splice_region_variant	E80K	Gag/Aag	LOC_Os02g45280.1	protein|cytochrome P450, putative, expressed	misc.cytochrome P450	CYP87A2	highly similar to ( 598) AT1G12740 | Symbols: CYP87A2 | CYP87A2; electron carrier/ heme binding / iron ion binding / monooxygenase/ oxygen binding | chr1:4342462-4344569 FORWARDhighly similar to ( 783) C87A3_ORYSA Cytochrome P450 87A3 (EC 1.14.-.-) - Oryza sativa (Rice) p450 CypX protein|cytochrome P450, putative, expressed
IWGSC_CSS_6AL_scaff_5767561	4233	6A	61363307	C	C	T	het	24	19	het5hom3	Traes_6AL_18DD66CE7.1	splice_region_variant&intron_variant			LOC_Os04g38480.1	protein|BRASSINOSTEROID INSENSITIVE 1-associated receptor kinase 1 precursor, putative, expressed	protein.postranslational modification.kinase.receptor like cytoplasmatic kinase VII	SERK1	highly similar to ( 944) AT1G71830 | Symbols: SERK1, ATSERK1 | SERK1 (SOMATIC EMBRYOGENESIS RECEPTOR-LIKE KINASE 1); kinase/ transmembrane receptor protein serine/threonine kinase | chr1:27018575-27021842 FORWARDmoderately similar to ( 230) PSKR_DAUCA Phytosulfokine receptor precursor (EC 2.7.11.1) (Phytosulfokine LRR receptor kinase) - Daucus carota (Carrot) S_TKc PTKc TyrKc Pkinase_Tyr S_TKc Pk…
IWGSC_CSS_6AL_scaff_5808739	5856	6A	189801106	C	C	T	het	29	27	het5hom3	Traes_6AL_70042AA23.1	splice_region_variant&intron_variant			LOC_Os03g58810.1	protein|DEAD-box ATP-dependent RNA helicase, putative, expressed	DNA.synthesis/chromatin structure	| DEAD	highly similar to ( 598) AT3G18600 | Symbols: | DEAD/DEAH box helicase, putative | chr3:6399724-6403007 REVERSEweakly similar to ( 178) DB10_NICSY ATP-dependent RNA helicase-like protein DB10 (EC 3.6.1.-) - Nicotiana sylvestris (Wood tobacco) SrmB DEADc PRK11776 PRK11192 PRK10590 PRK04837 PRK11634 PRK01297 PRK04537 DEAD DEXDc DEXDc HELICc Helicase_C HELICc protein|DEAD-box ATP-dependent RNA helic…
IWGSC_CSS_6AL_scaff_5831760	3120	6A	201305318	C	C	T	het	26	31	het5hom3	Traes_6AL_5940122BE.1	splice_donor_variant			LOC_Os01g43750.1	protein|cytochrome P450 72A1, putative, expressed	misc.cytochrome P450	CYP72A15	highly similar to ( 546) AT3G14690 | Symbols: CYP72A15 | CYP72A15; electron carrier/ heme binding / iron ion binding / monooxygenase/ oxygen binding | chr3:4937410-4939310 FORWARDhighly similar to ( 523) C72A1_CATRO Cytochrome P450 72A1 (EC 1.3.3.9) (CYPLXXII) (Secologanin synthase) (SLS) - Catharanthus roseus (Rosy periwinkle) (Madagascar periwinkle) p450 CypX protein|cytochrome P450 72A1, putat…
IWGSC_CSS_6AS_scaff_4342771	12124	6A	49479004	C	C	T	het	36	25	het5hom3	Traes_6AS_4A7414EA9.2	splice_donor_variant			LOC_Os02g07480.1	protein|transglycosylase SLT domain containing protein, expressed	not assigned.unknown		moderately similar to ( 467) AT1G16290 | Symbols: | FUNCTIONS IN: molecular_function unknown; INVOLVED IN: biological_process unknown; LOCATED IN: chloroplast, vacuole; EXPRESSED IN: 19 plant structures; EXPRESSED DURING: 11 growth stages; CONTAINS InterPro DOMAIN/s: Lytic transglycosylase-like, catalytic (InterPro:IPR008258); Has 119 Blast hits to 113 proteins in 24 species: Archae - 0; Bacteria…
IWGSC_CSS_6AS_scaff_4391510	1659	6A		G	G	A	het	15	12	het5hom3	Traes_6AS_004F23F1C.1	splice_donor_variant			LOC_Os03g28960.1	protein|DNA-directed RNA polymerase subunit, putative, expressed	RNA.transcription	NRPC2	highly similar to ( 665) AT5G45140 | Symbols: NRPC2 | NRPC2; DNA binding / DNA-directed RNA polymerase/ ribonucleoside binding | chr5:18247416-18257713 REVERSEweakly similar to ( 144) RPOB_MESVI DNA-directed RNA polymerase beta chain (EC 2.7.7.6) (PEP) (Plastid-encoded RNA polymerase subunit beta) (RNA polymerase subunit beta) - Mesostigma viride RNA_pol_B_RPB2 RpoB PRK08565 PRK07225 RNA_pol_Rpb2…
IWGSC_CSS_6AS_scaff_4401741	10064	6A		G	G	A	het	18	12	het5hom3	Traes_6AS_CB80AF5D2.2	splice_donor_variant			LOC_Os02g10794.1	protein|expressed protein	not assigned.unknown		moderately similar to ( 405) AT5G51200 | Symbols: | unknown protein | chr5:20804926-20819408 FORWARD protein|expressed protein
IWGSC_CSS_6AS_scaff_4428444	3302	6A	21203012	C	C	T	het	20	17	het5hom3	Traes_6AS_98389F095.2	missense_variant&splice_region_variant	A80T	Gcg/Acg	LOC_Os02g04120.1	protein|cytidylyltransferase domain containing protein, expressed	development.unspecified	ATCOAD	moderately similar to ( 217) AT2G18250 | Symbols: ATCOAD | ATCOAD (4-phosphopantetheine adenylyltransferase); nucleotidyltransferase/ pantetheine-phosphate adenylyltransferase | chr2:7940025-7941499 FORWARD PPAT_CoAS COG1019 PRK00777 protein|cytidylyltransferase domain containing protein, expressed
IWGSC_CSS_6BL_scaff_1018307	5673	6B		G	G	A	het	10	13	het5hom3	Traes_6BL_DF9519C97.1	splice_donor_variant			LOC_Os02g58590.1	protein|N-acetylglucosaminyltransferase I, putative, expressed	protein.glycosylation.alpha-1,3-mannosyl-glycoprotein-beta-1,2-N-acetylglucosaminyltransferase(GnTI)	CGL1	moderately similar to ( 248) AT4G38240 | Symbols: CGL1, CGL, GNTI | CGL1 (COMPLEX GLYCAN LESS 1); alpha-1,3-mannosylglycoprotein 2-beta-N-acetylglucosaminyltransferase/ protein N-acetylglucosaminyltransferase/ transferase, transferring glycosyl groups | chr4:17932006-17935209 REVERSE GNT-I protein|N-acetylglucosaminyltransferase I, putative, expressed
IWGSC_CSS_6BL_scaff_4223074	736	6B	139605623	C	C	T	het	11	16	het5hom3	Traes_6BL_3C69BD982.1	splice_acceptor_variant			LOC_Os02g48880.2	protein|chloride transporter, chloride channel family, putative, expressed	transport.unspecified anions	CLC-F	highly similar to ( 715) AT1G55620 | Symbols: CLC-F, ATCLC-F | CLC-F (CHLORIDE CHANNEL F); ion channel/ voltage-gated chloride channel | chr1:20787338-20790990 REVERSE Voltage_gated_ClC Voltage_CLC EriC EriC PRK05277 PRK01862 ClC_like EriC_like ClC_3_like ClC_euk PRK01610 ClC_1_like ClC_6_like protein|chloride transporter, chloride channel family, putative, expressed
IWGSC_CSS_6BL_scaff_4279314	4631	6B		C	C	T	het	94	85	het5hom3	Traes_6BL_60726C7E8.1	splice_region_variant&intron_variant			LOC_Os05g46780.1	protein|transposon protein, putative, CACTA, En/Spm sub-class, expressed	micro RNA, natural antisense etc	DDL	moderately similar to ( 222) AT3G20550 | Symbols: DDL | DDL (DAWDLE) | chr3:7174695-7177600 REVERSE FHA protein|transposon protein, putative, CACTA, En/Spm sub-class, expressed
IWGSC_CSS_6BL_scaff_4300075	5546	6B		G	G	A	het	66	64	het5hom3	Traes_6BL_017B6A7F1.1	splice_region_variant&intron_variant			LOC_Os02g37830.1	protein|protein kinase domain containing protein, expressed	protein.postranslational modification	ATNEK5	moderately similar to ( 403) AT3G20860 | Symbols: ATNEK5 | ATNEK5 (NIMA-RELATED KINASE5); ATP binding / kinase/ protein kinase/ protein serine/threonine kinase/ protein tyrosine kinase | chr3:7306147-7308434 FORWARDweakly similar to ( 116) SAPK2_ORYSA Serine/threonine-protein kinase SAPK2 (EC 2.7.11.1) (Osmotic stress/abscisic acid-activated protein kinase 2) - Oryza sativa (Rice) S_TKc S_TKc Pki…
IWGSC_CSS_6BL_scaff_4390852	9263	6B	73221875	C	C	T	het	12	10	het5hom3	Traes_6BL_BE49FDA0B.1	splice_region_variant&intron_variant			LOC_Os02g19820.1	protein|nodulin MtN3 family protein, putative, expressed	development.unspecified	nodulin MtN3 family protein	moderately similar to ( 221) AT4G10850 | Symbols: | nodulin MtN3 family protein | chr4:6675068-6676718 FORWARD MtN3_slv protein|nodulin MtN3 family protein, putative, expressed
IWGSC_CSS_6BL_scaff_4397596	4991	6B		G	G	A	het	21	14	het5hom3	Traes_6BL_080A406A3.2	splice_region_variant&intron_variant			LOC_Os07g29360.1	protein|tetratricopeptide repeat domain containing protein, expressed	development.unspecified	ELF8	nearly identical (1213) AT2G06210 | Symbols: ELF8, VIP6 | ELF8 (EARLY FLOWERING 8); binding | chr2:2429108-2436588 REVERSE protein|tetratricopeptide repeat domain containing protein, expressed
IWGSC_CSS_6BL_scaff_4399301	79	6B	184137342	C	C	T	het	13	7	het5hom3	Traes_6BL_9DC9A9192.2	splice_region_variant&intron_variant			LOC_Os02g34630.2	protein|MYB family transcription factor, putative, expressed	RNA.regulation of transcription.MYB domain transcription factor family	DNA binding	weakly similar to ( 109) AT1G09710 | Symbols: | DNA binding | chr1:3141119-3144232 FORWARD protein|MYB family transcription factor, putative, expressed
IWGSC_CSS_6BS_scaff_2932502	2800	6B	18919987	G	G	A	het	16	19	het5hom3	Traes_6BS_E41797761.1	splice_region_variant&intron_variant			LOC_Os08g09370.1	protein|polyprenyl synthetase, putative, expressed	secondary metabolism.isoprenoids.mevalonate pathway.geranyl diphosphate synthase	GPPS	moderately similar to ( 377) AT2G34630 | Symbols: GPPS, GPS1 | geranyl diphosphate synthase, putative / GPPS, putative / dimethylallyltransferase, putative / prenyl transferase, putative | chr2:14578689-14581632 FORWARDvery weakly similar to (90.5) GGPPS_HEVBR Geranylgeranyl pyrophosphate synthetase, chloroplast precursor (GGPP synthetase) [Includes: Dimethylallyltranstransferase (EC 2.5.1.1); Ge…
IWGSC_CSS_6BS_scaff_2950090	7825	6B	5992496	G	G	A	het	11	10	het5hom3	Traes_6BS_02CA7E1F8.1	splice_acceptor_variant			LOC_Os02g02290.1	protein|SNF2 family N-terminal domain containing protein, expressed	RNA.regulation of transcription.Chromatin Remodeling Factors	CHR2	nearly identical (1739) AT2G46020 | Symbols: CHR2, ATBRM, BRM, CHA2 | transcription regulatory protein SNF2, putative | chr2:18923304-18931769 FORWARDmoderately similar to ( 292) ISW2_ORYSA Probable chromatin remodelling complex ATPase chain (EC 3.6.1.-) (ISW2-like) (Sucrose nonfermenting protein 2 homolog) - Oryza sativa (Rice) HepA SNF2_N HELICc DEXDc DEXHc DEXDc HELICc protein|SNF2 family N-te…
IWGSC_CSS_6BS_scaff_2951235	1315	6B		G	G	A	het	11	19	het5hom3	Traes_6BS_A32CBE9CC.1	splice_region_variant&5_prime_UTR_variant			LOC_Os11g39450.1	protein|cysteine-rich receptor-like protein kinase 7 precursor, putative, expressed	signalling.receptor kinases.S-locus glycoprotein like	protein kinase family protein	moderately similar to ( 206) AT4G21410 | Symbols: | protein kinase family protein | chr4:11402463-11405025 REVERSEweakly similar to ( 175) PSKR_DAUCA Phytosulfokine receptor precursor (EC 2.7.11.1) (Phytosulfokine LRR receptor kinase) - Daucus carota (Carrot) Pkinase S_TKc S_TKc TyrKc Pkinase_Tyr PTKc PTKc_Jak_rpt2 PTKc_EphR_A2 PTKc_EphR SPS1 PTK_CCK4 PTKc_Fes_like PTKc_Src_like PTKc_Ack_like pro…
IWGSC_CSS_6BS_scaff_2969665	11973	6B	60940858	C	C	T	het	12	10	het5hom3	Traes_6BS_6743371F8.1	splice_region_variant&intron_variant			LOC_Os08g05710.1	protein|ABC transporter, ATP-binding protein, putative, expressed	transport.ABC transporters and multidrug resistance systems	PGP13	highly similar to ( 846) AT1G27940 | Symbols: PGP13 | PGP13 (P-GLYCOPROTEIN 13); ATPase, coupled to transmembrane movement of substances | chr1:9733597-9738129 REVERSEhighly similar to ( 761) MDR_ORYSA Putative multidrug resistance protein (P-glycoprotein) - Oryza sativa (Rice) ABC_MTABC3_MDL1_MDL2 MdlB SunT ABCC_MsbA ABCC_ATM1_transporter ABCC_Glucan_exporter_like PRK11176 ATM1 ABCC_TAP CydD ABC…
IWGSC_CSS_6BS_scaff_3007992	14084	6B	135493261	G	G	A	het	51	59	het5hom3	Traes_6BS_A7336AF2E.2	splice_acceptor_variant			LOC_Os02g07044.1	protein|rhodanese-like domain containing protein, putative, expressed	amino acid metabolism.degradation.serine-glycine-cysteine group.cysteine	ST1	moderately similar to ( 432) AT1G79230 | Symbols: ST1, ATMST1, MST1, ATRDH1 | MST1 (MERCAPTOPYRUVATE SULFURTRANSFERASE 1); 3-mercaptopyruvate sulfurtransferase/ sulfurtransferase/ thiosulfate sulfurtransferase | chr1:29801358-29803679 FORWARD SseA sseA TST_Repeat_1 TST_Repeat_2 TST_Repeats protein|rhodanese-like domain containing protein, putative, expressed
IWGSC_CSS_6BS_scaff_3043507	1428	6B	133594695	G	G	A	het	5	6	het5hom3	Traes_6BS_49ADA109F.1	splice_region_variant&intron_variant			LOC_Os02g05910.1	protein|phytosulfokine receptor precursor, putative, expressed	signalling.receptor kinases.misc	leucine-rich repeat transmembrane protein kinase	highly similar to ( 782) AT1G72300 | Symbols: | leucine-rich repeat transmembrane protein kinase, putative | chr1:27217679-27220966 REVERSEhighly similar to ( 674) PSKR_DAUCA Phytosulfokine receptor precursor (EC 2.7.11.1) (Phytosulfokine LRR receptor kinase) - Daucus carota (Carrot) Pkinase_Tyr S_TKc Pkinase S_TKc TyrKc PTKc PTKc_Csk_like PTKc_Src_like PTKc_Trk PTKc_EphR PTKc_InsR_like PTKc_Tec_…
IWGSC_CSS_6BS_scaff_814543	2450	6B	100013133	G	G	A	het	15	17	het5hom3	Traes_6BS_0A38324FC.1	splice_region_variant&intron_variant			LOC_Os06g45000.2	protein|ubiquitin-conjugating enzyme, putative, expressed	protein.degradation.ubiquitin.E2	UBC22	moderately similar to ( 282) AT5G05080 | Symbols: UBC22 | UBC22 (ubiquitin-conjugating enzyme 22); ubiquitin-protein ligase | chr5:1498727-1499972 REVERSEvery weakly similar to (92.8) UBC2_WHEAT Ubiquitin-conjugating enzyme E2-17 kDa (EC 6.3.2.19) (Ubiquitin-protein ligase) (Ubiquitin carrier protein) - Triticum aestivum (Wheat) UBCc UQ_con COG5078 UBCc protein|ubiquitin-conjugating enzyme, putat…
IWGSC_CSS_6BS_scaff_96655	4512	6B	3553827	C	C	T	het	24	26	het5hom3	Traes_6BS_F691CA364.1	splice_donor_variant			LOC_Os02g01490.1	protein|expressed protein	not assigned.unknown		highly similar to ( 663) AT5G47490 | Symbols: | unknown protein | chr5:19264675-19270487 FORWARD protein|expressed protein
IWGSC_CSS_7AL_scaff_4537078	12224	7A	68646324	C	C	T	het	23	30	het5hom3	Traes_7AL_EEC1D665F.1	splice_region_variant&intron_variant			LOC_Os08g05660.1	protein|expressed protein	not assigned.unknown		moderately similar to ( 369) AT1G33230 | Symbols: | FUNCTIONS IN: molecular_function unknown; INVOLVED IN: biological_process unknown; LOCATED IN: integral to membrane; EXPRESSED IN: 22 plant structures; EXPRESSED DURING: 13 growth stages; CONTAINS InterPro DOMAIN/s: TMPIT-like (InterPro:IPR012926); BEST Arabidopsis thaliana protein match is: unknown protein (TAIR:AT4G10430.3); Has 198 Blast hits…
IWGSC_CSS_7AS_scaff_4175732	4298	7A	66326047	C	C	T	het	14	8	het5hom3	Traes_7AS_714D2116D.1	missense_variant&splice_region_variant	S250F	tCt/tTt	LOC_Os06g29120.2	protein|STE_PAK_Ste20_STLK.5 - STE kinases include homologs to sterile 7, sterile 11 and sterile 20 from yeast, expressed	protein.postranslational modification	protein kinase family protein	highly similar to ( 705) AT5G14720 | Symbols: | protein kinase family protein | chr5:4748212-4752642 REVERSEweakly similar to ( 131) M2K1_ORYSA Mitogen-activated protein kinase kinase 1 (EC 2.7.12.2) (MAP kinase kinase 1) (MAPKK1) (OsMEK1) - Oryza sativa (Rice) S_TKc S_TKc Pkinase Pkinase_Tyr PTKc SPS1 TyrKc PTKc_Src_like PTKc_Tec_like PTKc_Srm_Brk PTKc_Frk_like PTKc_Jak_rpt2 PTKc_Ack_like PTKc_S…
IWGSC_CSS_7AS_scaff_4184721	3771	7A	1321740	G	G	A	het	4	9	het5hom3	Traes_7AS_44272563D.2	splice_region_variant&intron_variant			LOC_Os11g39450.1	protein|cysteine-rich receptor-like protein kinase 7 precursor, putative, expressed	signalling.receptor kinases.S-locus glycoprotein like	protein kinase family protein	moderately similar to ( 206) AT4G21410 | Symbols: | protein kinase family protein | chr4:11402463-11405025 REVERSEweakly similar to ( 175) PSKR_DAUCA Phytosulfokine receptor precursor (EC 2.7.11.1) (Phytosulfokine LRR receptor kinase) - Daucus carota (Carrot) Pkinase S_TKc S_TKc TyrKc Pkinase_Tyr PTKc PTKc_Jak_rpt2 PTKc_EphR_A2 PTKc_EphR SPS1 PTK_CCK4 PTKc_Fes_like PTKc_Src_like PTKc_Ack_like pro…
IWGSC_CSS_7AS_scaff_4219078	3759	7A		C	C	T	het	14	15	het5hom3	Traes_7AS_80526B93D.1	splice_region_variant&intron_variant			LOC_Os01g56630.2	protein|dymeclin, putative, expressed	not assigned.unknown		highly similar to ( 622) AT1G04200 | Symbols: | unknown protein | chr1:1109676-1113875 FORWARD protein|dymeclin, putative, expressed
IWGSC_CSS_7AS_scaff_4230310	5527	7A	19724552	C	C	T	het	12	11	het5hom3	Traes_7AS_BD4F67471.1	splice_region_variant&synonymous_variant		gaG/gaA	LOC_Os06g16390.1	protein|SET domain containing protein, expressed	RNA.regulation of transcription.SET-domain transcriptional regulator family	CLF	highly similar to ( 771) AT2G23380 | Symbols: CLF, ICU1, SDG1, SET1 | CLF (CURLY LEAF); transcription factor | chr2:9955570-9960117 FORWARDnearly identical (1210) EZ1_MAIZE Polycomb protein EZ1 (Enhancer of zeste protein 1) - Zea mays (Maize) SET SET protein|SET domain containing protein, expressed
IWGSC_CSS_7AS_scaff_4247590	11905	7A	38302353	G	G	A	het	9	12	het5hom3	Traes_7AS_DB2B4E3DE.1	splice_region_variant&intron_variant			LOC_Os06g09630.1	protein|3-oxoacyl-synthase, putative, expressed	lipid metabolism.FA synthesis and FA elongation.ketoacyl ACP synthase	KASI	highly similar to ( 712) AT5G46290 | Symbols: KAS I | KAS I (3-KETOACYL-ACYL CARRIER PROTEIN SYNTHASE I); catalytic/ fatty-acid synthase | chr5:18774439-18776629 REVERSEhighly similar to ( 741) KASC1_HORVU 3-oxoacyl-[acyl-carrier-protein] synthase I, chloroplast precursor (EC 2.3.1.41) (Beta-ketoacyl-ACP synthase I) (KAS I) - Hordeum vulgare (Barley) KAS_I_II PRK06333 PRK07314 FabB PRK08722 PRK08…
IWGSC_CSS_7BL_scaff_6507322	4001	7B	202403184	C	C	T	het	13	10	het5hom3	Traes_7BL_9F4199C6B.2	splice_region_variant&intron_variant			LOC_Os08g45220.2	protein|expressed protein	not assigned.unknown	PMP	moderately similar to ( 206) AT3G24160 | Symbols: PMP | PMP (PUTATIVE TYPE 1 MEMBRANE PROTEIN) | chr3:8726241-8729023 FORWARD protein|expressed protein
IWGSC_CSS_7BL_scaff_6639969	2760	7B	177544171	G	G	A	het	30	16	het5hom3	Traes_7BL_C7C7E06B6.2	splice_region_variant&intron_variant			LOC_Os06g49800.1	protein|ubiquitin interaction motif family protein, expressed	not assigned.unknown		moderately similar to ( 391) AT4G11860 | Symbols: | FUNCTIONS IN: molecular_function unknown; INVOLVED IN: biological_process unknown; LOCATED IN: cytosol, nucleus, plasma membrane; EXPRESSED IN: 25 plant structures; EXPRESSED DURING: 14 growth stages; CONTAINS InterPro DOMAIN/s: Protein of unknown function DUF544 (InterPro:IPR007518), Ubiquitin interacting motif (InterPro:IPR003903); BEST Arabid…
IWGSC_CSS_7BL_scaff_6702230	7566	7B	247368953	C	C	T	het	24	12	het5hom3	Traes_7BL_11C5C7BC4.1	splice_region_variant&intron_variant			LOC_Os06g51084.6	protein|1,4-alpha-glucan-branching enzyme, chloroplast precursor, putative, expressed	major CHO metabolism.synthesis.starch.starch branching	SBE2.2	highly similar to ( 795) AT5G03650 | Symbols: SBE2.2 | SBE2.2 (starch branching enzyme 2.2); 1,4-alpha-glucan branching enzyme | chr5:931924-937470 FORWARDnearly identical (1598) GLGB_ORYSA 1,4-alpha-glucan branching enzyme, chloroplast precursor (EC 2.4.1.18) (Starch branching enzyme) (Q-enzyme) - Oryza sativa (Rice) GlgB PRK12313 PRK05402 Glycogen_branching_enzyme_like_N_term PRK12568 PulA prot…
IWGSC_CSS_7BL_scaff_6746627	1883	7B	235943949	C	C	T	het	6	6	het5hom3	Traes_7BL_92495B4B7.1	splice_region_variant&intron_variant			LOC_Os06g44230.1	protein|DNA-directed RNA polymerase 3A, chloroplast precursor, putative, expressed	RNA.transcription	PDE319	nearly identical (1071) AT2G24120 | Symbols: PDE319, SCA3 | SCA3 (SCABRA 3); DNA binding / DNA-directed RNA polymerase | chr2:10249358-10254530 REVERSEnearly identical (1089) RPOT3_NICSY DNA-directed RNA polymerase 3, chloroplast precursor (EC 2.7.7.6) (T7 bacteriophage-type single subunit RNA polymerase 3) (NsRpoT-C) - Nicotiana sylvestris (Wood tobacco) RPO41 RNA_pol protein|DNA-directed RNA po…
IWGSC_CSS_7BL_scaff_6749412	9619	7B	251347461	G	G	A	het	15	10	het5hom3	Traes_7BL_84671B6A8.1	splice_region_variant&synonymous_variant		aaG/aaA	LOC_Os06g51490.1	protein|PHD-finger domain containing protein, putative, expressed	RNA.regulation of transcription.JUMONJI family	transcription factor jumonji (jmjC) domain-containing protein	weakly similar to ( 126) AT1G63490 | Symbols: | transcription factor jumonji (jmjC) domain-containing protein | chr1:23544938-23551946 REVERSE protein|PHD-finger domain containing protein, putative, expressed
IWGSC_CSS_7BL_scaff_6749560	3962	7B	233453288	A	A	G	het	18	10	het5hom3	Traes_7BL_F6D21882A.2	splice_acceptor_variant			LOC_Os07g07000.1	protein|syntaxin, putative, expressed	cell.vesicle transport	SYP132	moderately similar to ( 308) AT5G08080 | Symbols: SYP132, ATSYP132 | SYP132 (SYNTAXIN OF PLANTS 132); SNAP receptor | chr5:2588532-2590488 FORWARD SynN COG5074 protein|syntaxin, putative, expressed
IWGSC_CSS_7BS_scaff_3020458	1278	7B	17890264	G	G	A	het	24	5	het5hom3	Traes_7BS_F30A4B68C.3	splice_acceptor_variant			LOC_Os06g08800.1	protein|RNA cap guanine-N2 methyltransferase domain containing protein, expressed	not assigned.unknown		moderately similar to ( 241) AT1G30550 | Symbols: | FUNCTIONS IN: molecular_function unknown; INVOLVED IN: biological_process unknown; LOCATED IN: endomembrane system; EXPRESSED IN: 21 plant structures; EXPRESSED DURING: 12 growth stages; BEST Arabidopsis thaliana protein match is: WW domain-containing protein (TAIR:AT1G45231.2). | chr1:10822341-10823613 REVERSE Methyltransf_15 protein|RNA cap gu…
IWGSC_CSS_7BS_scaff_3136628	3889	7B	4318761	C	C	T	het	9	9	het5hom3	Traes_7BS_5658CFA84.2	splice_acceptor_variant			LOC_Os11g05700.1	protein|ABC transporter family protein, putative, expressed	transport.ABC transporters and multidrug resistance systems	ATMRP14	highly similar to ( 951) AT3G59140 | Symbols: ATMRP14 | ATMRP14; ATPase, coupled to transmembrane movement of substances | chr3:21863519-21868701 REVERSEweakly similar to ( 133) MDR_ORYSA Putative multidrug resistance protein (P-glycoprotein) - Oryza sativa (Rice) ABCC_MRP_domain2 MdlB ABCC_NFT1 SunT ABCC_SUR2 CydD ABCC_Glucan_exporter_like ABCC_CFTR2 PRK10790 ABCC_ATM1_transporter ABCC_MRP_Like …
IWGSC_CSS_7BS_scaff_3148767	3917	7B	20947559	C	C	T	het	8	9	het5hom3	Traes_7BS_BF392E4AF.1	splice_acceptor_variant			LOC_Os05g03200.1	protein|expressed protein	not assigned.unknown		moderately similar to ( 274) AT5G60370 | Symbols: | unknown protein | chr5:24282858-24284760 FORWARD protein|expressed protein
IWGSC_CSS_3AL_scaff_4368064	217	3A	53016062	C	C	T	het	8	4	het4hom3	Traes_3AL_0FE65F4A0.1	splice_region_variant&5_prime_UTR_variant			LOC_Os01g46810.1	protein|viral A-type inclusion protein repeat containing protein, expressed	not assigned.unknown	viral A-type inclusion protein repeat containing protein	Smc Myosin_tail_1 protein|viral A-type inclusion protein repeat containing protein, expressed
IWGSC_CSS_5AL_scaff_2752693	2857	5A	70252558	C	C	T	het	3	4	het4hom3	Traes_5AL_BA3074F36.2	splice_region_variant&intron_variant			LOC_Os03g02010.4	protein|DNA methyltransferase protein, putative, expressed	RNA.regulation of transcription.DNA methyltransferases	DRM2	highly similar to ( 531) AT5G14620 | Symbols: DRM2, DMT7 | DRM2 (DOMAINS REARRANGED METHYLTRANSFERASE 2); N-methyltransferase | chr5:4715429-4718578 REVERSE protein|DNA methyltransferase protein, putative, expressed
IWGSC_CSS_6AS_scaff_4340916	2528	6A	9828391	C	C	T	het	2	4	het4hom3	Traes_6AS_3A8E07254.1	splice_region_variant&intron_variant			LOC_Os02g02560.1	protein|UTP--glucose-1-phosphate uridylyltransferase, putative, expressed	not assigned.unknown	UTP--glucose-1-phosphate uridylyltransferase	highly similar to ( 759) AT5G17310 | Symbols: | UTP--glucose-1-phosphate uridylyltransferase, putative / UDP-glucose pyrophosphorylase, putative / UGPase, putative | chr5:5696955-5700845 REVERSEhighly similar to ( 766) UGPA_HORVU UTP--glucose-1-phosphate uridylyltransferase (EC 2.7.7.9) (UDP-glucose pyrophosphorylase) (UDPGP) (UGPase) - Hordeum vulgare (Barley) UDPGP COG4284 protein|UTP--glucose-…
IWGSC_CSS_7AL_scaff_4396457	761	7A	126030414	G	G	T	het	15	4	het4hom3	Traes_7AL_976D6E1B9.1	splice_region_variant&intron_variant			LOC_Os06g38960.2	protein|expressed protein	not assigned.unknown		very weakly similar to (97.8) AT5G62550 | Symbols: | unknown protein | chr5:25105839-25107875 REVERSE protein|expressed protein
IWGSC_CSS_1BL_scaff_3889350	5923	1B	189318824	C	C	T	het	1	3	het3hom2	Traes_1BL_82507217C.2	splice_region_variant&intron_variant			LOC_Os10g41820.1	protein|dynamin family protein, putative, expressed	misc.dynamin	ADL14	nearly identical (1005) AT3G60190 | Symbols: ADL4, ADLP2, EDR3, DRP1E, ADL1E | ADL1E (ARABIDOPSIS DYNAMIN-LIKE 1E); GTP binding / GTPase | chr3:22244367-22247651 REVERSE DYNc Dynamin_M Dynamin_N COG0699 GED GED protein|dynamin family protein, putative, expressed
IWGSC_CSS_3AL_scaff_4450799	2825	3A	151842335	C	C	T	het	5	3	het3hom2	Traes_3AL_D5FAC0871.1	splice_region_variant&intron_variant			LOC_Os01g49330.1	protein|formyl transferase, putative, expressed	amino acid metabolism.degradation.aspartate family.methionine	pde194	moderately similar to ( 427) AT1G66520 | Symbols: pde194 | pde194 (pigment defective 194); catalytic/ formyltetrahydrofolate deformylase/ hydroxymethyl-, formyl- and related transferase | chr1:24816330-24818693 REVERSE fmt Fmt PRK08125 Formyl_trans_N PurN purN PRK06988 protein|formyl transferase, putative, expressed
IWGSC_CSS_4AL_scaff_3081038	321	4A		G	G	A	het	6	3	het3hom2	Traes_4AL_C824704A1.1	splice_region_variant&intron_variant			LOC_Os03g48300.1	protein|histidine acid phosphatase, putative, expressed	not assigned.unknown	acid phosphatase/ oxidoreductase/ transition metal ion binding	nearly identical (1649) AT5G15070 | Symbols: | acid phosphatase/ oxidoreductase/ transition metal ion binding | chr5:4876898-4885615 FORWARD Acid_phosphat_A protein|histidine acid phosphatase, putative, expressed
IWGSC_CSS_6BS_scaff_3038264	2281	6B	2293255	C	C	T	het	6	3	het3hom2	Traes_6BS_ED3820356.2	splice_acceptor_variant			LOC_Os02g01030.4	protein|tetratricopeptide repeat domain containing protein, expressed	redox.thioredoxin	AtHip1	moderately similar to ( 260) AT4G22670 | Symbols: AtHip1 | AtHip1 (Arabidopsis thaliana Hsp70-interacting protein 1); binding | chr4:11918236-11920671 FORWARD protein|tetratricopeptide repeat domain containing protein, expressed
