# Supplementary material for: Genome-Wide Identification and Expression Profiling of the TCP Family Genes in Spike and Grain Development of Wheat (Triticum aestivum L.)
Source: Front Plant Sci. 2018 Sep 10;9:1282. doi: 10.3389/fpls.2018.01282 (PMC6160802; doi:10.3389/fpls.2018.01282)
Supplement: DATASET S4 — Splice mutation sites in the Kronos mutant L3090. [file Table_4.XLS]

## Sheet: Sheet1
Supplemental Dataset 4 Splice mutation sites in the Kronos mutant L3090.
seqid	position	chr	chr_position	ref_base	wt_base	mut_base	hethom	wt_cov	mut_cov	confidence	Effect_gene	Effect_consequence	Effect_amino_acid	Effect_codon_change	MSU7-GeneID	MSU7-Annotation	MapMan-Annotation
IWGSC_CSS_4AL_scaff_7063488	14433	4A	141554859	G	G	A	het	18	10	het5hom3	Traes_4AL_8907101BD.1	splice_region_variant&intron_variant			LOC_Os03g42110.1	protein|semialdehyde dehydrogenase, NAD binding domain containing protein, putative, expressed	amino acid metabolism.synthesis.aspartate family.misc.homoserine.aspartate semialdehyde dehydrogenase	N-acetyl-gamma-glutamyl-phosphate reductase	highly similar to ( 546) AT2G19940 | Symbols: | N-acetyl-gamma-glutamyl-phosphate reductase/ NAD or NADH binding / binding / catalytic/ oxidoreductase, acting on the aldehyde or oxo group of donors, NAD or NADP as acceptor / protein dimerization | chr2:8613168-8615649 FORWARDhighly similar to ( 783) ARGC_ORYSA Probable N-acetyl-gamma-glutamyl-phosphate reductase, chloroplast precursor (EC 1.2.1.3…
IWGSC_CSS_7BL_scaff_6658643	1922	7B		C	C	T	het	30	31	het5hom3	Traes_7BL_6279CEDF3.1	splice_donor_variant			LOC_Os08g10510.1	protein|aminotransferase, putative, expressed	amino acid metabolism.synthesis.central amino acid metabolism.GABA.GABA transaminase	POP2	highly similar to ( 775) AT3G22200 | Symbols: POP2, GABA-T, HER1 | POP2 (POLLEN-PISTIL INCOMPATIBILITY 2); 4-aminobutyrate transaminase/ 4-aminobutyrate:pyruvate transaminase | chr3:7835286-7838863 FORWARDvery weakly similar to (94.0) GSA_CHLRE Glutamate-1-semialdehyde 2,1-aminomutase, chloroplast precursor (EC 5.4.3.8) (GSA) (Glutamate-1-semialdehyde aminotransferase) (GSA-AT) - Chlamydomonas re…
IWGSC_CSS_7BL_scaff_6739018	2228	7B		C	C	T	het	9	9	het5hom3	Traes_7BL_95CF78A1C.2	splice_acceptor_variant			LOC_Os02g02210.1	protein|aminotransferase, putative, expressed	amino acid metabolism.synthesis.central amino acid metabolism.GABA.GABA transaminase	POP2	highly similar to ( 692) AT3G22200 | Symbols: POP2, GABA-T, HER1 | POP2 (POLLEN-PISTIL INCOMPATIBILITY 2); 4-aminobutyrate transaminase/ 4-aminobutyrate:pyruvate transaminase | chr3:7835286-7838863 FORWARDvery weakly similar to (83.2) GSA_CHLRE Glutamate-1-semialdehyde 2,1-aminomutase, chloroplast precursor (EC 5.4.3.8) (GSA) (Glutamate-1-semialdehyde aminotransferase) (GSA-AT) - Chlamydomonas re…
IWGSC_CSS_5BL_scaff_10832597	9764	5B	260008348	C	C	T	het	20	15	het5hom3	Traes_5BL_A9BFB8F58.2	splice_region_variant&intron_variant			LOC_Os01g21630.1	protein|pectinacetylesterase domain containing protein, expressed	cell wall.pectin*esterases.acetyl esterase	pectinacetylesterase	moderately similar to ( 494) AT2G46930 | Symbols: | pectinacetylesterase, putative | chr2:19283625-19286090 FORWARD PAE protein|pectinacetylesterase domain containing protein, expressed
IWGSC_CSS_7BL_scaff_6741135	3455	7B	201718727	G	G	A	het	17	19	het5hom3	Traes_7BL_4C45F5D62.1	splice_donor_variant			LOC_Os06g48760.1	protein|UTP--glucose-1-phosphate uridylyltransferase, putative, expressed	cell wall.precursor synthesis.NDP sugar pyrophosphorylase.multiple NDP-Sugars	ATUSP	highly similar to ( 932) AT5G52560 | Symbols: ATUSP | ATUSP (ARABIDOPSIS THALIANA UDP-SUGAR PYROPHOSPHORYLASE); UTP-monosaccharide-1-phosphate uridylyltransferase/ UTP:arabinose-1-phosphate uridylyltransferase/ UTP:galactose-1-phosphate uridylyltransferase/ UTP:glucose-1-phosphate uridylyltransferase/ UTP:xy | chr5:21331230-21334573 FORWARD COG4284 protein|UTP--glucose-1-phosphate uridylyltransfe…
IWGSC_CSS_4BL_scaff_6901273	2883	4B	267543180	C	C	T	het	12	12	het5hom3	Traes_4BL_56CAC194E.1	splice_donor_variant			LOC_Os03g05730.1	protein|cell division control protein 48 homolog E, putative, expressed	cell.division	cell division cycle protein 48	nearly identical (1415) AT5G03340 | Symbols: | cell division cycle protein 48, putative / CDC48, putative | chr5:810091-813133 REVERSEnearly identical (1413) CDC48_SOYBN Cell division cycle protein 48 homolog (Valosin-containing protein homolog) (VCP) - Glycine max (Soybean) SpoVK RPT1 PRK03992 AAA HflB hflB COG1223 CDC48_N protein|cell division control protein 48 homolog E, putative, expressed
IWGSC_CSS_4BL_scaff_6983698	1492	4B	40192320	G	G	A	het	24	24	het5hom3	Traes_4BL_5772B51B8.2	splice_region_variant&intron_variant			LOC_Os06g13000.1	protein|ankyrin repeat domain-containing protein, chloroplast precursor, putative, expressed	cell.organisation	EMB506	moderately similar to ( 271) AT5G40160 | Symbols: EMB506 | EMB506 (embryo defective 506); protein binding | chr5:16062726-16064301 REVERSE ANK protein|ankyrin repeat domain-containing protein, chloroplast precursor, putative, expressed
IWGSC_CSS_5AS_scaff_1482014	4131	5A		C	C	T	hom	0	11	het5hom3	Traes_5AS_5D1895E69.1	splice_region_variant&intron_variant			LOC_Os12g41290.1	protein|Spc97 / Spc98 family protein, putative, expressed	cell.organisation	emb1427	highly similar to ( 854) AT1G80260 | Symbols: emb1427 | emb1427 (embryo defective 1427); tubulin binding | chr1:30175924-30180511 FORWARD Spc97_Spc98 protein|Spc97 / Spc98 family protein, putative, expressed
IWGSC_CSS_5BL_scaff_10878230	9623	5B	226700002	G	G	A	hom	0	44	het5hom3	Traes_5BL_91CFC2096.2	splice_region_variant&intron_variant			LOC_Os03g56260.1	protein|kinesin motor domain containing protein, putative, expressed	cell.organisation	kinesin motor protein-related	highly similar to ( 840) AT3G49650 | Symbols: | kinesin motor protein-related | chr3:18405260-18409402 REVERSEmoderately similar to ( 218) FLA10_CHLRE Kinesin-like protein FLA10 (Protein KHP1) - Chlamydomonas reinhardtii KISc_KIP3_like Kinesin KISc KISc KISc_C_terminal KISc_KIF4 KISc_CENP_E KISc_KIF3 KISc_KIF2_like KIP1 KISc_KIF1A_KIF1B KISc_KHC_KIF5 KISc_BimC_Eg5 KISc_KID_like KISc_KIF23_like KI…
IWGSC_CSS_6AL_scaff_5776801	2360	6A		G	G	A	het	49	9	het5hom3	Traes_6AL_DC48CF291.2	splice_region_variant&intron_variant			LOC_Os02g48830.1	protein|microtubule associated protein, putative, expressed	cell.organisation	ATMAP65-1	highly similar to ( 546) AT5G55230 | Symbols: ATMAP65-1, MAP65-1 | ATMAP65-1 (MICROTUBULE-ASSOCIATED PROTEINS 65-1); microtubule binding | chr5:22402716-22405182 FORWARD MAP65_ASE1 protein|microtubule associated protein, putative, expressed
IWGSC_CSS_6BL_scaff_256902	479	6B		G	G	A	hom	0	13	het5hom3	Traes_6BL_5E0B3BBED.2	splice_donor_variant			LOC_Os09g27700.2	protein|microtubule associated protein, putative, expressed	cell.organisation	ATMAP65-6	highly similar to ( 561) AT2G01910 | Symbols: ATMAP65-6, MAP65-6 | ATMAP65-6; microtubule binding | chr2:417698-420182 FORWARD MAP65_ASE1 protein|microtubule associated protein, putative, expressed
IWGSC_CSS_7BS_scaff_3137563	7760	7B	133942274	G	G	A	het	9	13	het5hom3	Traes_7BS_AE59DC46B.1	splice_region_variant&intron_variant			LOC_Os02g48740.1	protein|fimbrin-like protein 2, putative, expressed	cell.organisation	FIM2	highly similar to ( 877) AT5G35700 | Symbols: FIM2 | FIM2 (FIMBRIN-LIKE PROTEIN 2); actin binding | chr5:13872833-13876432 REVERSE SAC6 CH protein|fimbrin-like protein 2, putative, expressed
IWGSC_CSS_7AS_scaff_4178047	1740	7A	46919718	C	C	T	het	16	24	het5hom3	Traes_7AS_FB2A769B5.1	splice_region_variant&intron_variant			LOC_Os01g18850.2	protein|OsSPL1 - SBP-box gene family member, expressed	development.squamosa promoter binding like (SPL)	SPL1	highly similar to ( 546) AT2G47070 | Symbols: SPL1 | SPL1 (SQUAMOSA PROMOTER BINDING PROTEIN-LIKE 1); DNA binding / transcription factor | chr2:19337144-19340552 FORWARDweakly similar to ( 110) LG1_MAIZE LIGULELESS1 protein - Zea mays (Maize)SBP protein|OsSPL1 - SBP-box gene family member, expressed
IWGSC_CSS_3B_scaff_10493870	1852	3B		G	G	A	het	13	15	het5hom3	Traes_3B_4071D7D3C.1	splice_region_variant&intron_variant			LOC_Os01g08190.5	protein|transcriptional corepressor LEUNIG, putative, expressed	development.unspecified	LUG	weakly similar to ( 156) AT4G32551 | Symbols: LUG, RON2 | LUG (LEUNIG); protein binding / protein heterodimerization/ transcription repressor | chr4:15707863-15713359 FORWARD protein|transcriptional corepressor LEUNIG, putative, expressed
IWGSC_CSS_4AL_scaff_7138637	8158	4A	213584111	G	G	A	hom	0	22	het5hom3	Traes_4AL_1B3E7B791.1	missense_variant&splice_region_variant	G85S	Ggc/Agc	LOC_Os06g01966.1	protein|auxin-induced protein 5NG4, putative, expressed	development.unspecified	nodulin MtN21 family protein	moderately similar to ( 245) AT3G30340 | Symbols: | nodulin MtN21 family protein | chr3:11956626-11958969 FORWARD protein|auxin-induced protein 5NG4, putative, expressed
IWGSC_CSS_4AS_scaff_5943344	8561	4A		C	C	T	hom	0	53	het5hom3	Traes_4AS_BE9625780.1	missense_variant&splice_region_variant	R384K	aGg/aAg	LOC_Os03g07140.1	protein|male sterility protein, putative, expressed	development.unspecified	MS2	highly similar to ( 587) AT3G11980 | Symbols: MS2, FAR2 | MS2 (MALE STERILITY 2); fatty acyl-CoA reductase (alcohol-forming)/ oxidoreductase, acting on the CH-CH group of donors, NAD or NADP as acceptor | chr3:3814484-3816927 FORWARD NAD_binding_4 protein|male sterility protein, putative, expressed
IWGSC_CSS_4BL_scaff_6984966	5849	4B	294127017	G	G	A	het	26	19	het5hom3	Traes_4BL_28618DD29.1	splice_region_variant&intron_variant			LOC_Os03g05720.1	protein|WD domain, G-beta repeat domain containing protein, expressed	development.unspecified	transducin family protein	highly similar to ( 990) AT3G21540 | Symbols: | transducin family protein / WD-40 repeat family protein | chr3:7586100-7590856 REVERSE Utp12 WD40 COG2319 protein|WD domain, G-beta repeat domain containing protein, expressed
IWGSC_CSS_6AL_scaff_5801041	3680	6A	180716145	C	C	T	het	14	8	het5hom3	Traes_6AL_2883E87C3.2	splice_region_variant&intron_variant			LOC_Os02g53140.1	protein|COP1, putative, expressed	development.unspecified	COP1	highly similar to ( 946) AT2G32950 | Symbols: COP1, ATCOP1, DET340, FUS1, EMB168 | COP1 (CONSTITUTIVE PHOTOMORPHOGENIC 1); protein binding / ubiquitin-protein ligase | chr2:13978000-13983282 FORWARDhighly similar to ( 904) COP1_PEA E3 ubiquitin ligase protein COP1 (EC 6.3.2.-) (Constitutive photomorphogenesis protein 1) - Pisum sativum (Garden pea) WD40 COG2319 protein|COP1, putative, expressed
IWGSC_CSS_7BS_scaff_3140477	183	7B		C	C	T	het	10	12	het5hom3	Traes_7BS_581AA844D.1	splice_acceptor_variant			LOC_Os06g06320.1	protein|osFTL2 FT-Like2 homologous to Flowering Locus T gene; contains Pfam profile PF01161: Phosphatidylethanolamine-binding protein, expressed	development.unspecified	FT	moderately similar to ( 252) AT1G65480 | Symbols: FT | FT (FLOWERING LOCUS T); phosphatidylethanolamine binding / protein binding | chr1:24331510-24333689 FORWARDweakly similar to ( 191) CET2_TOBAC CEN-like protein 2 - Nicotiana tabacum (Common tobacco) RKIP PBP PEBP_RKIP protein|osFTL2 FT-Like2 homologous to Flowering Locus T gene; contains Pfam profile PF01161: Phosphatidylethanolamine-binding …
IWGSC_CSS_1AL_scaff_3895394	8951	1A	187418907	G	G	A	hom	1	22	het5hom3	Traes_1AL_E6A6C4E8F.2	splice_region_variant&intron_variant			LOC_Os02g47150.1	protein|DNA topoisomerase 2, putative, expressed	DNA.synthesis/chromatin structure	TOPII	nearly identical (1529) AT3G23890 | Symbols: TOPII, ATTOPII | TOPII (TOPOISOMERASE II); ATP binding / DNA binding / DNA topoisomerase (ATP-hydrolyzing)/ DNA topoisomerase/ DNA-dependent ATPase | chr3:8624931-8631106 FORWARDnearly identical (1503) TOP2_PEA DNA topoisomerase 2 (EC 5.99.1.3) (DNA topoisomerase II) (PsTopII) - Pisum sativum (Garden pea) TOP2c TOP4c GyrB TOP4c DNA_topoisoIV GyrA TOPRI…
IWGSC_CSS_6BL_scaff_4268304	599	6B		C	C	T	hom	0	19	het5hom3	Traes_6BL_13B361CEB.1	splice_region_variant&intron_variant			LOC_Os11g44910.3	protein|DEAD-box ATP-dependent RNA helicase, putative, expressed	DNA.unspecified	RECQI1	highly similar to ( 535) AT3G05740 | Symbols: RECQI1 | RECQI1 (Arabidopsis RecQ helicase l1); ATP binding / ATP-dependent helicase/ helicase/ nucleic acid binding | chr3:1698180-1701228 FORWARD RecQ PRK11057 DEAD DEXDc protein|DEAD-box ATP-dependent RNA helicase, putative, expressed
IWGSC_CSS_6BS_scaff_906893	156	6B	100553096	G	G	A	hom	0	10	het5hom3	Traes_6BS_970784007.1	splice_region_variant&intron_variant			LOC_Os02g07490.1	protein|glyceraldehyde-3-phosphate dehydrogenase, putative, expressed	glycolysis.cytosolic branch.glyceraldehyde 3-phosphate dehydrogenase (GAP-DH)	GAPCP-2	highly similar to ( 582) AT1G16300 | Symbols: GAPCP-2 | GAPCP-2; NAD or NADH binding / binding / catalytic/ glyceraldehyde-3-phosphate dehydrogenase (phosphorylating)/ glyceraldehyde-3-phosphate dehydrogenase | chr1:5574433-5577406 FORWARDmoderately similar to ( 477) G3PC_GINBI Glyceraldehyde-3-phosphate dehydrogenase, cytosolic (EC 1.2.1.12) - Ginkgo biloba (Ginkgo) GapA PRK07729 PRK07403 PRK089…
IWGSC_CSS_1BL_scaff_3897372	2422	1B	191388108	C	C	T	hom	0	31	het5hom3	Traes_1BL_9908E325A.2	splice_region_variant&synonymous_variant		ctG/ctA	LOC_Os10g42100.1	protein|pyruvate kinase, putative, expressed	glycolysis.plastid branch.pyruvate kinase (PK)	PKp3	highly similar to ( 735) AT1G32440 | Symbols: PKp3 | PKp3 (plastidial pyruvate kinase 3); pyruvate kinase | chr1:11712205-11714963 FORWARDhighly similar to ( 761) KPYG_TOBAC Pyruvate kinase isozyme G, chloroplast precursor (EC 2.7.1.40) - Nicotiana tabacum (Common tobacco) PRK05826 PykF Pyruvate_Kinase PRK06354 PK PRK09206 PRK06247 PRK06739 PRK08187 protein|pyruvate kinase, putative, expressed
IWGSC_CSS_6BS_scaff_2947595	7408	6B		C	C	T	het	9	14	het5hom3	Traes_6BS_0A74A5734.1	splice_region_variant&intron_variant			LOC_Os02g02920.1	protein|HVA22, putative, expressed	hormone metabolism.abscisic acid.synthesis-degradation	abscisic acid-responsive HVA22 family protein	moderately similar to ( 245) AT5G42560 | Symbols: | abscisic acid-responsive HVA22 family protein | chr5:17015703-17016969 FORWARD protein|HVA22, putative, expressed
IWGSC_CSS_3AS_scaff_3369603	3396	3A	70433028	G	G	A	het	4	5	het5hom3	Traes_3AS_B3EDD2D37.3	splice_region_variant&intron_variant			LOC_Os09g29940.1	protein|auxin-independent growth promoter protein, putative, expressed	hormone metabolism.auxin.induced-regulated-responsive-activated	unknown protein	highly similar to ( 684) AT5G15740 | Symbols: | unknown protein | chr5:5134788-5136956 REVERSEDUF246 protein|auxin-independent growth promoter protein, putative, expressed
IWGSC_CSS_7AS_scaff_4255025	2549	7A	15546145	G	G	A	hom	0	78	het5hom3	Traes_7AS_5AC6B6A80.1	missense_variant&splice_region_variant	R501W	Cgg/Tgg	LOC_Os03g59080.1	protein|AMP-binding enzyme, putative, expressed	lipid metabolism.FA synthesis and FA elongation.acyl coa ligase	AAE18	highly similar to ( 952) AT1G55320 | Symbols: AAE18 | AAE18 (ACYL-ACTIVATING ENZYME 18); catalytic/ ligase | chr1:20634194-20636659 FORWARD Acs PRK03584 CaiC AMP-binding PRK03582 PRK03429 PRK03613 acsA PRK02167 PRK02530 PRK10524 PRK04664 PRK02239 PRK00851 PRK03914 PRK01291 PRK04319 protein|AMP-binding enzyme, putative, expressed
IWGSC_CSS_5BL_scaff_10800669	584	5B	120405831	G	G	A	hom	0	16	het5hom3	Traes_5BL_5A9F5F455.1	missense_variant&splice_region_variant	GS	Ggt/Agt	LOC_Os05g25310.1	protein|acyl-CoA synthetase protein, putative, expressed	lipid metabolism.FA synthesis and FA elongation.long chain fatty acid CoA ligase	long-chain acyl-CoA synthetase family protein (LACS8)	nearly identical (1014) AT2G04350 | Symbols: | long-chain-fatty-acid--CoA ligase family protein / long-chain acyl-CoA synthetase family protein (LACS8) | chr2:1516086-1519178 FORWARD FAA1 AMP-binding CaiC Acs PRK09089 PRK03640 PRK08633 PRK05605 PRK05677 EntF PRK07656 PRK07529 PRK08180 PRK12492 PRK06710 PRK07771 PRK06839 PRK06187 PRK08279 PRK08974 PRK09274 PRK08751 caiC PRK09088 PRK12582 PRK12316 …
IWGSC_CSS_5BL_scaff_10826760	4627	5B	231044946	C	C	T	hom	0	19	het5hom3	Traes_5BL_0333145DD.1	missense_variant&splice_region_variant	V264M	Gtg/Atg	LOC_Os11g35400.1	protein|AMP-binding enzyme, putative, expressed	lipid metabolism.FA synthesis and FA elongation.long chain fatty acid CoA ligase	LRD2	highly similar to ( 880) AT1G49430 | Symbols: LRD2, LACS2 | LACS2 (LONG-CHAIN ACYL-COA SYNTHETASE 2); long-chain-fatty-acid-CoA ligase | chr1:18291188-18295641 FORWARDvery weakly similar to (97.1) 4CL1_TOBAC 4-coumarate--CoA ligase 1 (EC 6.2.1.12) (4CL 1) (4-coumaroyl-CoA synthase 1) - Nicotiana tabacum (Common tobacco) FAA1 AMP-binding CaiC PRK08316 PRK05605 PRK09089 Acs PRK03640 PRK07656 PRK076…
IWGSC_CSS_7BS_scaff_3091539	2412	7B	157911526	G	G	A	het	24	14	het5hom3	Traes_7BS_DAEC45679.1	splice_acceptor_variant			LOC_Os08g40930.1	protein|Alpha amylase, catalytic domain containing protein, expressed	major CHO metabolism.synthesis.starch.debranching	ISA1	nearly identical (1117) AT2G39930 | Symbols: ISA1, ATISA1 | ISA1 (ISOAMYLASE 1); alpha-amylase/ isoamylase | chr2:16666078-16672183 FORWARD PulA PRK03705 Isoamylase_N_term GlgB Alpha-amylase PRK12313 PRK05402 Glycogen_debranching_enzyme_N_term AmyA Aamy protein|Alpha amylase, catalytic domain containing protein, expressed
IWGSC_CSS_1AS_scaff_3276394	1617	1A	15867923	C	C	T	hom	0	23	het5hom3	Traes_1AS_DDFAE22D6.1	splice_donor_variant			LOC_Os05g44210.1	protein|trehalose-6-phosphate synthase, putative, expressed	minor CHO metabolism.trehalose.TPS	TPS1	nearly identical (1279) AT1G78580 | Symbols: ATTPS1, TPS1 | ATTPS1 (TREHALOSE-6-PHOSPHATE SYNTHASE); alpha,alpha-trehalose-phosphate synthase (UDP-forming)/ transferase, transferring glycosyl groups | chr1:29552495-29557482 REVERSE Glyco_transf_20 OtsA PRK10117 Trehalose_PPase OtsB protein|trehalose-6-phosphate synthase, putative, expressed
IWGSC_CSS_2BL_scaff_8089122	434	2B	316376530	G	G	A	het	9	14	het5hom3	Traes_2BL_FDFB73D87.1	splice_region_variant&intron_variant			LOC_Os04g57150.1	protein|tafazzin, putative, expressed	misc.acyl transferases	phospholipid/glycerol acyltransferase family protein	weakly similar to ( 169) AT1G78690 | Symbols: | phospholipid/glycerol acyltransferase family protein | chr1:29597002-29598409 FORWARD protein|tafazzin, putative, expressed
IWGSC_CSS_2BL_scaff_8064373	9491	2B	116494948	G	G	A	hom	0	30	het5hom3	Traes_2BL_70B425A83.1	splice_region_variant&intron_variant			LOC_Os07g01540.1	protein|Ser/Thr protein phosphatase family protein, putative, expressed	misc.calcineurin-like phosphoesterase family protein	hydrolase/ protein serine/threonine phosphatase	nearly identical (1501) AT4G23000 | Symbols: | hydrolase/ protein serine/threonine phosphatase | chr4:12055241-12060028 FORWARD protein|Ser/Thr protein phosphatase family protein, putative, expressed
IWGSC_CSS_2BL_scaff_8076136	9322	2B	315089255	G	G	A	het	5	8	het5hom3	Traes_2BL_10C9610DA.1	splice_acceptor_variant			LOC_Os10g36848.1	protein|cytochrome P450, putative, expressed	misc.cytochrome P450	FAH1	highly similar to ( 567) AT4G36220 | Symbols: FAH1, CYP84A1 | FAH1 (FERULIC ACID 5-HYDROXYLASE 1); ferulate 5-hydroxylase/ monooxygenase | chr4:17137584-17139619 REVERSEmoderately similar to ( 281) F3PH_PETHY Flavonoid 3-monooxygenase (EC 1.14.13.21) (Flavonoid 3-hydroxylase) (Cytochrome P450 75B2) - Petunia hybrida (Petunia) p450 CypX protein|cytochrome P450, putative, expressed
IWGSC_CSS_2BS_scaff_5183502	2752	2B		C	C	T	het	15	23	het5hom3	Traes_2BS_089C2E3C6.1	splice_acceptor_variant			LOC_Os03g40540.1	protein|cytochrome P450, putative, expressed	misc.cytochrome P450	CYP85A2	highly similar to ( 589) AT3G30180 | Symbols: CYP85A2, BR6OX2 | BR6OX2 (BRASSINOSTEROID-6-OXIDASE 2); monooxygenase/ oxygen binding | chr3:11810867-11813509 FORWARDhighly similar to ( 914) C85A1_ORYSA Cytochrome P450 85A1 (EC 1.14.-.-) (C6-oxidase) (OsDWARF) (Dwarf protein) - Oryza sativa (Rice) p450 CypX protein|cytochrome P450, putative, expressed
IWGSC_CSS_7BS_scaff_3165147	1268	7B	51666695	G	G	A	het	8	5	het5hom3	Traes_7BS_273BAAA15.1	splice_donor_variant			LOC_Os06g13820.2	protein|dynamin, putative, expressed	misc.dynamin	ADL3	nearly identical (1066) AT1G59610 | Symbols: ADL3, CF1 | ADL3 (ARABIDOPSIS DYNAMIN-LIKE 3); GTPase | chr1:21893413-21900780 FORWARD Dynamin_N DYNc Dynamin_M protein|dynamin, putative, expressed
IWGSC_CSS_5BS_scaff_2296669	14122	5B	133576376	C	C	T	hom	0	29	het5hom3	Traes_5BS_602200716.1	splice_region_variant&synonymous_variant		agG/agA	LOC_Os03g38470.1	protein|GDSL-like lipase/acylhydrolase, putative, expressed	misc.GDSL-motif lipase	GDSL-motif lipase/hydrolase family protein	moderately similar to ( 202) AT5G55050 | Symbols: | GDSL-motif lipase/hydrolase family protein | chr5:22337745-22339741 FORWARDweakly similar to ( 120) APG_BRANA Anter-specific proline-rich protein APG (Protein CEX) (Fragment) - Brassica napus (Rape)SGNH_plant_lipase_like fatty_acyltransferase_like protein|GDSL-like lipase/acylhydrolase, putative, expressed
IWGSC_CSS_7AS_scaff_4250334	6035	7A	56473659	C	C	T	het	30	15	het5hom3	Traes_7AS_CC1A823C5.1	splice_region_variant&intron_variant			LOC_Os06g21570.1	protein|Os6bglu24 - beta-glucosidase homologue, similar to G. max isohydroxyurate hydrolase, expressed	misc.gluco-, galacto- and mannosidases	BGLU17	highly similar to ( 529) AT2G44480 | Symbols: BGLU17 | BGLU17 (BETA GLUCOSIDASE 17); catalytic/ cation binding / hydrolase, hydrolyzing O-glycosyl compounds | chr2:18360476-18363001 FORWARDmoderately similar to ( 445) BGLC_MAIZE Beta-glucosidase, chloroplast precursor (EC 3.2.1.21) (Gentiobiase) (Cellobiase) (Beta-D-glucoside glucohydrolase) - Zea mays (Maize) Glyco_hydro_1 BglB celA PRK09852 arb…
IWGSC_CSS_4AS_scaff_5330710	1332	4A	21511264	G	G	A	het	23	19	het5hom3	Traes_4AS_36CB7931F.2	missense_variant&splice_region_variant	V114M	Gtg/Atg	LOC_Os03g17480.1	protein|IN2-1 protein, putative, expressed	misc.glutathione S transferases	GSTL2	moderately similar to ( 269) AT3G55040 | Symbols: GSTL2 | GSTL2 | chr3:20398718-20400305 REVERSEmoderately similar to ( 390) IN21_MAIZE IN2-1 protein - Zea mays (Maize) GST_C_Lambda protein|IN2-1 protein, putative, expressed
IWGSC_CSS_1AL_scaff_3057286	1012	1A	34485236	G	G	A	hom	0	28	het5hom3	Traes_1AL_E0DDEFE30.1	splice_region_variant&intron_variant			LOC_Os10g35470.1	protein|oxidoreductase, putative, expressed	misc.oxidases - copper, flavone etc.	oxidoreductase, 2OG-Fe(II) oxygenase family protein	moderately similar to ( 384) AT1G20270 | Symbols: | oxidoreductase, 2OG-Fe(II) oxygenase family protein | chr1:7021383-7022923 REVERSE P4Hc protein|oxidoreductase, putative, expressed
IWGSC_CSS_2BL_scaff_8069693	7229	2B	300751144	C	C	T	het	24	28	het5hom3	Traes_2BL_DA615F345.2	missense_variant&splice_region_variant	L386F	Ctt/Ttt	LOC_Os04g53190.2	protein|CPuORF12 - conserved peptide uORF-containing transcript, expressed	misc.oxidases - copper, flavone etc.	ATPAO2	highly similar to ( 717) AT2G43020 | Symbols: ATPAO2 | ATPAO2 (Polyamine oxidase 2); amine oxidase/ electron carrier/ oxidoreductase | chr2:17891945-17894440 FORWARDweakly similar to ( 135) PAO_MAIZE Polyamine oxidase precursor (EC 1.5.3.11) - Zea mays (Maize) Amino_oxidase COG1231 HemY PRK11883 protein|CPuORF12 - conserved peptide uORF-containing transcript, expressed
IWGSC_CSS_1AL_scaff_3881307	12872	1A	237602505	C	C	T	het	16	11	het5hom3	Traes_1AL_9907E1500.2	splice_acceptor_variant			LOC_Os04g52370.2	protein|UTP--glucose-1-phosphate uridylyltransferase, putative, expressed	misc.UDP glucosyl and glucoronyl transferases	UDP-N-acetylglucosamine pyrophosphorylase-related	highly similar to ( 695) AT1G31070 | Symbols: | UDP-N-acetylglucosamine pyrophosphorylase-related | chr1:11084951-11088361 FORWARD COG4284 UDPGP protein|UTP--glucose-1-phosphate uridylyltransferase, putative, expressed
IWGSC_CSS_3AL_scaff_4259561	463	3A		G	G	A	het	16	12	het5hom3	Traes_3AL_0558679E0.1	splice_donor_variant			LOC_Os01g49190.1	protein|ATP synthase, putative, expressed	mitochondrial electron transport / ATP synthesis.F1-ATPase	ATP synthase beta chain 2	highly similar to ( 840) AT5G08690 | Symbols: | ATP synthase beta chain 2, mitochondrial | chr5:2825739-2828352 FORWARDhighly similar to ( 919) ATPBM_ORYSA ATP synthase subunit beta, mitochondrial precursor (EC 3.6.3.14) - Oryza sativa (Rice) PRK09280 AtpD atpB PRK12597 F1-ATPase_beta ATP-synt_ab FliI ATPase_flagellum-secretory_path_III PRK06936 fliI fliI PRK09099 fliI PRK06315 PRK08149 PRK06820 …
IWGSC_CSS_2BL_scaff_7975174	9274	2B	244648737	C	C	T	het	5	3	het3hom2	Traes_2BL_309ED7C81.1	splice_region_variant&intron_variant			LOC_Os02g43470.1	protein|glutamate dehydrogenase protein, putative, expressed	N-metabolism.N-degradation.glutamate dehydrogenase	GDH2	highly similar to ( 720) AT5G07440 | Symbols: GDH2 | GDH2 (GLUTAMATE DEHYDROGENASE 2); ATP binding / glutamate dehydrogenase [NAD(P)+]/ glutamate dehydrogenase/ oxidoreductase | chr5:2356153-2357546 FORWARDhighly similar to ( 723) DHEA_NICPL Glutamate dehydrogenase A (EC 1.4.1.3) (GDH A) - Nicotiana plumbaginifolia (Leadwort-leaved tobacco) GdhA ELFV_dehydrog PRK09414 ELFV_dehydrog_N protein|glut…
IWGSC_CSS_2AS_scaff_4267407	4523	2A	69826431	G	G	A	hom	0	12	het5hom3	Traes_2AS_F12337906.1	splice_region_variant&synonymous_variant		agC/agT	LOC_Os07g44360.1	protein|serine/threonine-protein kinase Haspin, putative, expressed	not assigned.unknown	haspin-related	moderately similar to ( 449) AT1G09450 | Symbols: | haspin-related | chr1:3049066-3052858 FORWARDALK1 protein|serine/threonine-protein kinase Haspin, putative, expressed
IWGSC_CSS_2BL_scaff_8029210	2574	2B		C	C	T	het	3	5	het5hom3	Traes_2BL_0E6107013.2	splice_region_variant&intron_variant			LOC_Os04g54240.1	protein|wound induced protein, putative, expressed	not assigned.unknown		protein|wound induced protein, putative, expressed
IWGSC_CSS_2BL_scaff_8080408	3425	2B	257691890	C	C	T	het	17	17	het5hom3	Traes_2BL_A222EE356.1	missense_variant&splice_region_variant	E10K	Gag/Aag	LOC_Os03g47930.1	protein|expressed protein	not assigned.unknown		nearly identical (1228) AT5G06970 | Symbols: | FUNCTIONS IN: molecular_function unknown; INVOLVED IN: biological_process unknown; LOCATED IN: cellular_component unknown; EXPRESSED IN: 22 plant structures; EXPRESSED DURING: 13 growth stages; CONTAINS InterPro DOMAIN/s: Munc13 homology 1 (InterPro:IPR014770), Protein of unknown function DUF810 (InterPro:IPR008528), Munc13 homology 2 (InterPro:IPR01…
IWGSC_CSS_2BL_scaff_8087007	12200	2B	344162756	G	G	A	het	19	5	het5hom3	Traes_2BL_6ED28B36A.1	splice_region_variant&intron_variant			LOC_Os04g59460.1	protein|expressed protein	not assigned.unknown	DCAF	nearly identical (1240) AT4G31160 | Symbols: DCAF1 | DCAF1 (DDB1-CUL4 ASSOCIATED FACTOR 1); nucleotide binding | chr4:15145936-15152939 FORWARD protein|expressed protein
IWGSC_CSS_2BL_scaff_8091682	12464	2B	294666216	G	G	A	het	18	29	het5hom3	Traes_2BL_D050FD5CB.1	splice_region_variant&intron_variant			LOC_Os04g51166.1	protein|expressed protein	not assigned.unknown		weakly similar to ( 179) AT4G19140 | Symbols: | unknown protein | chr4:10469830-10471275 FORWARD protein|expressed protein
IWGSC_CSS_2BS_scaff_5221110	4122	2B		G	G	A	het	18	18	het5hom3	Traes_2BS_59F7C51E9.1	splice_region_variant&intron_variant			LOC_Os01g08960.1	protein|phosducin-like protein 3, putative, expressed	not assigned.unknown		moderately similar to ( 262) AT5G14240 | Symbols: | FUNCTIONS IN: molecular_function unknown; INVOLVED IN: biological_process unknown; LOCATED IN: cellular_component unknown; EXPRESSED IN: 23 plant structures; EXPRESSED DURING: 15 growth stages; CONTAINS InterPro DOMAIN/s: Thioredoxin fold (InterPro:IPR012335), Phosducin (InterPro:IPR001200), Thioredoxin-like fold (InterPro:IPR012336); Has 750 Bl…
IWGSC_CSS_2BS_scaff_5242066	7215	2B		C	C	T	het	16	23	het5hom3	Traes_2BS_24E1B5A9B.2	missense_variant&splice_region_variant	G404R	Gga/Aga	LOC_Os12g12740.1	protein|leucine-rich repeat family protein, putative, expressed	not assigned.unknown	leucine-rich repeat family protein	moderately similar to ( 340) AT2G20210 | Symbols: | leucine-rich repeat family protein | chr2:8721606-8725042 REVERSE protein|leucine-rich repeat family protein, putative, expressed
IWGSC_CSS_3AL_scaff_4292657	381	3A		G	G	A	het	8	10	het5hom3	Traes_3AL_FCE397FD8.1	splice_acceptor_variant			LOC_Os01g70920.3	protein|cullin-1, putative, expressed	not assigned.unknown	cullin-1	protein|cullin-1, putative, expressed
IWGSC_CSS_3AL_scaff_4293088	3929	3A	142226806	G	G	A	hom	0	48	het5hom3	Traes_3AL_78D302B33.1	splice_region_variant&synonymous_variant		ctG/ctA	LOC_Os07g23990.1	protein|tetratricopeptide repeat domain containing protein, putative, expressed	not assigned.unknown	tetratricopeptide repeat (TPR)-containing protein	nearly identical (1331) AT1G01320 | Symbols: | tetratricopeptide repeat (TPR)-containing protein | chr1:121582-130099 REVERSE protein|tetratricopeptide repeat domain containing protein, putative, expressed
IWGSC_CSS_4AL_scaff_5035019	1580	4A		C	C	T	hom	0	23	het5hom3	Traes_4AL_495BDF779.2	missense_variant&splice_region_variant	A44T	Gct/Act	LOC_Os06g04040.1	protein|WD domain, G-beta repeat domain containing protein, expressed	not assigned.unknown	EMB2757	moderately similar to ( 384) AT4G29860 | Symbols: EMB2757, TAN | EMB2757 (EMBRYO DEFECTIVE 2757); nucleotide binding | chr4:14603296-14605704 REVERSE WD40 COG2319 protein|WD domain, G-beta repeat domain containing protein, expressed
IWGSC_CSS_4AL_scaff_7120959	10340	4A	157383205	A	A	G	het	9	9	het5hom3	Traes_4AL_217375482.2	missense_variant&splice_region_variant	Y196C	tAt/tGt	LOC_Os03g52700.1	protein|expressed protein	not assigned.unknown	HOS1	highly similar to ( 642) AT2G39810 | Symbols: HOS1 | HOS1; ubiquitin-protein ligase | chr2:16612941-16617802 FORWARD protein|expressed protein
IWGSC_CSS_4AL_scaff_7140405	5357	4A	14731404	C	C	T	het	19	23	het5hom3	Traes_4AL_058C42568.1	splice_donor_variant			LOC_Os01g49060.1	protein|prenyltransferase, putative, expressed	not assigned.unknown	protein prenyltransferase	moderately similar to ( 295) AT1G10095 | Symbols: | protein prenyltransferase | chr1:3297478-3300353 REVERSE protein|prenyltransferase, putative, expressed
IWGSC_CSS_4AS_scaff_1981878	2589	4A		C	C	T	het	7	6	het5hom3	Traes_4AS_0037821FD.2	splice_region_variant&intron_variant			LOC_Os03g16870.1	protein|expressed protein	not assigned.unknown		moderately similar to ( 211) AT3G04020 | Symbols: | unknown protein | chr3:1040548-1042377 FORWARD protein|expressed protein
IWGSC_CSS_4AS_scaff_5910145	4955	4A		C	C	T	het	12	12	het5hom3	Traes_4AS_C14552562.2	splice_region_variant&intron_variant			LOC_Os03g21520.2	protein|expressed protein	not assigned.unknown		protein|expressed protein
IWGSC_CSS_4AS_scaff_5942101	12838	4A	78922948	C	C	T	het	44	33	het5hom3	Traes_4AS_296775EE4.1	splice_donor_variant			LOC_Os03g19470.1	protein| proteins of unknown function domain containing protein, expressed	not assigned.unknown		moderately similar to ( 499) AT3G62390 | Symbols: | unknown protein | chr3:23087275-23089142 REVERSEDUF231 protein| proteins of unknown function domain containing protein, expressed
IWGSC_CSS_4BL_scaff_6977209	888	4B	271827255	G	G	A	het	24	22	het5hom3	Traes_4BL_7A4EF2ADE.1	splice_region_variant&intron_variant			LOC_Os03g04990.1	protein|expressed protein	not assigned.unknown		moderately similar to ( 289) AT4G28760 | Symbols: | unknown protein | chr4:14208640-14211811 FORWARD protein|expressed protein
IWGSC_CSS_4BL_scaff_6977709	9381	4B	271948607	G	G	A	het	22	26	het5hom3	Traes_4BL_84545B3BC.2	missense_variant&splice_region_variant	V185I	Gtt/Att	LOC_Os03g10750.1	protein|CUE domain containing protein, expressed	not assigned.unknown		highly similar to ( 557) AT1G27752 | Symbols: | FUNCTIONS IN: molecular_function unknown; INVOLVED IN: biological_process unknown; CONTAINS InterPro DOMAIN/s: Ubiquitin system component Cue (InterPro:IPR003892); Has 307 Blast hits to 291 proteins in 93 species: Archae - 0; Bacteria - 26; Metazoa - 132; Fungi - 77; Plants - 29; Viruses - 0; Other Eukaryotes - 43 (source: NCBI BLink). | chr1:966314…
IWGSC_CSS_4BL_scaff_7033376	2254	4B	313344327	C	C	T	het	20	23	het5hom3	Traes_4BL_5B5EE6B33.1	splice_region_variant&intron_variant			LOC_Os03g01570.2	protein|expressed protein	not assigned.unknown		moderately similar to ( 342) AT3G61320 | Symbols: | unknown protein | chr3:22694002-22695474 FORWARDUPF0187 COG3781 protein|expressed protein
IWGSC_CSS_4BS_scaff_4957520	9313	4B	96140187	G	G	A	hom	0	31	het5hom3	Traes_4BS_7581BABEA.2	splice_region_variant&intron_variant			LOC_Os11g17600.3	protein|roothairless 1, putative, expressed	not assigned.unknown		nearly identical (1243) AT1G47550 | Symbols: | unknown protein | chr1:17457171-17463896 FORWARD protein|roothairless 1, putative, expressed
IWGSC_CSS_5AL_scaff_2753442	3450	5A	122510369	C	C	T	het	3	7	het5hom3	Traes_5AL_443462665.1	splice_region_variant&intron_variant			LOC_Os03g57160.1	protein|zinc ion binding protein, putative, expressed	not assigned.unknown	zinc ion binding	highly similar to ( 670) AT1G17210 | Symbols: | zinc ion binding | chr1:5880502-5884657 REVERSE zf-C3HC protein|zinc ion binding protein, putative, expressed
IWGSC_CSS_6AL_scaff_5754406	3106	6A	181456665	G	G	A	het	17	14	het5hom3	Traes_6AL_7251A188A.1	missense_variant&splice_region_variant	R268K	aGg/aAg	LOC_Os03g07970.1	protein|expressed protein	not assigned.unknown		protein|expressed protein
IWGSC_CSS_6BL_scaff_4399436	3854	6B	75525190	C	C	T	hom	1	81	het5hom3	Traes_6BL_4347CCA43.1	missense_variant&splice_region_variant	E511K	Gag/Aag	LOC_Os02g39920.1	protein|AT hook motif family protein, expressed	not assigned.unknown	binding	weakly similar to ( 153) AT5G47690 | Symbols: | binding | chr5:19317899-19327014 FORWARD protein|AT hook motif family protein, expressed
IWGSC_CSS_6BS_scaff_3034121	1583	6B	14951484	G	G	A	het	10	8	het5hom3	Traes_6BS_1032BE6CB.2	splice_region_variant&synonymous_variant		gaG/gaA	LOC_Os02g32190.1	protein|expressed protein	not assigned.unknown		protein|expressed protein
IWGSC_CSS_7AL_scaff_4459888	3581	7A		C	C	T	het	37	22	het5hom3	Traes_7AL_33AA9A079.1	splice_region_variant&synonymous_variant		caC/caT	LOC_Os06g51520.1	protein|lysine ketoglutarate reductase trans-splicing related 1, putative, expressed	not assigned.unknown		moderately similar to ( 393) AT1G11170 | Symbols: | unknown protein | chr1:3741724-3743828 FORWARDDUF707 protein|lysine ketoglutarate reductase trans-splicing related 1, putative, expressed
IWGSC_CSS_7AS_scaff_4174655	134	7A	35138862	C	C	T	het	6	11	het5hom3	Traes_7AS_B2822AC6A.1	splice_donor_variant			LOC_Os02g53780.2	protein|expressed protein	not assigned.unknown	FIP1	moderately similar to ( 396) AT2G06005 | Symbols: FIP1 | unknown protein | chr2:2332583-2336022 FORWARD protein|expressed protein
IWGSC_CSS_7BL_scaff_6699970	8511	7B	198177191	G	G	A	het	15	5	het5hom3	Traes_7BL_02A5CBE9F.1	splice_region_variant&intron_variant			LOC_Os08g02350.1	protein|expressed protein	not assigned.unknown		nearly identical (1260) AT5G24740 | Symbols: | INVOLVED IN: protein localization; EXPRESSED IN: 22 plant structures; EXPRESSED DURING: 13 growth stages; CONTAINS InterPro DOMAIN/s: Vacuolar protein sorting-associated protein (InterPro:IPR009543); BEST Arabidopsis thaliana protein match is: phosphoinositide binding (TAIR:AT1G48090.2); Has 1782 Blast hits to 981 proteins in 148 species: Archae - 0;…
IWGSC_CSS_7AS_scaff_4250020	702	7A		G	G	A	het	1	3	het3hom2	Traes_7AS_E9B2BDDE7.1	splice_region_variant&intron_variant			LOC_Os01g24480.1	protein|DUF1399 containing protein, putative, expressed	not assigned.unknown		moderately similar to ( 377) AT1G56230 | Symbols: | unknown protein | chr1:21046111-21048959 REVERSEDUF1399 protein|DUF1399 containing protein, putative, expressed
IWGSC_CSS_5AL_scaff_2754302	465	5A	142933248	G	G	A	het	41	40	het5hom3	Traes_5AL_D24A24C13.1	splice_region_variant&synonymous_variant		gcG/gcA	LOC_Os11g03290.1	protein|nucleoside-triphosphatase, putative, expressed	nucleotide metabolism.degradation	ATAPY2	moderately similar to ( 379) AT5G18280 | Symbols: ATAPY2, APY2 | ATAPY2 (ARABIDOPSIS THALIANA APYRASE 2); ATPase/ nucleotide diphosphatase | chr5:6050799-6054875 REVERSEmoderately similar to ( 399) NTPA_PEA Nucleoside-triphosphatase (EC 3.6.1.15) (Nucleoside triphosphate phosphohydrolase) (NTPase) (Apyrase) - Pisum sativum (Garden pea) GDA1_CD39 COG5371 protein|nucleoside-triphosphatase, putative…
IWGSC_CSS_6AL_scaff_5803647	10201	6A		G	G	A	hom	0	28	het5hom3	Traes_6AL_E70725BF0.1	splice_region_variant&intron_variant			LOC_Os03g02600.1	protein|riboflavin biosynthesis protein ribD, putative, expressed	nucleotide metabolism.deoxynucleotide metabolism.cytosine deaminase	cytidine/deoxycytidylate deaminase family protein	moderately similar to ( 328) AT4G20960 | Symbols: | cytidine/deoxycytidylate deaminase family protein | chr4:11212077-11213530 FORWARDRibD ribD Riboflavin_deaminase-reductase protein|riboflavin biosynthesis protein ribD, putative, expressed
IWGSC_CSS_4BL_scaff_6972488	11810	4B		G	G	A	hom	0	26	het5hom3	Traes_4BL_6A1036CB5.1	missense_variant&splice_region_variant	G456D	gGt/gAt	LOC_Os09g20284.1	protein|amine oxidase, flavin-containing, domain containing protein, expressed	polyamine metabolism.degradation.polyamin oxidase	ATPAO1	moderately similar to ( 401) AT5G13700 | Symbols: ATPAO1, APAO, PAO1 | ATPAO1 (ARABIDOPSIS THALIANA POLYAMINE OXIDASE 1); FAD binding / polyamine oxidase | chr5:4420222-4422974 REVERSEhighly similar to ( 760) PAO_MAIZE Polyamine oxidase precursor (EC 1.5.3.11) - Zea mays (Maize) Amino_oxidase COG1231 protein|amine oxidase, flavin-containing, domain containing protein, expressed
IWGSC_CSS_6AL_scaff_5806164	706	6A		C	C	T	het	21	18	het5hom3	Traes_6AL_4EDDD1A2D.2	splice_region_variant&intron_variant			LOC_Os01g37837.1	protein|seryl-tRNA synthetase, putative, expressed	protein.aa activation.serine-tRNA ligase	seryl-tRNA synthetase	highly similar to ( 641) AT5G27470 | Symbols: | seryl-tRNA synthetase / serine--tRNA ligase | chr5:9695087-9697154 FORWARDhighly similar to ( 647) SYS_HELAN Seryl-tRNA synthetase (EC 6.1.1.11) (Serine--tRNA ligase) (SerRS) - Helianthus annuus (Common sunflower) SerS PRK05431 SerRS_core tRNA-synt_2b Seryl_tRNA_N Gly_His_Pro_Ser_Thr_tRS_core protein|seryl-tRNA synthetase, putative, expressed
IWGSC_CSS_5BL_scaff_10869926	5631	5B	224330535	C	C	T	hom	0	10	het5hom3	Traes_5BL_369BF7271.1	splice_region_variant&intron_variant			LOC_Os03g55820.1	protein|thioredoxin, putative, expressed	protein.assembly and cofactor ligation	HCF164	moderately similar to ( 291) AT4G37200 | Symbols: HCF164 | HCF164; oxidoreductase, acting on sulfur group of donors, disulfide as acceptor | chr4:17509836-17511230 REVERSE TxlA protein|thioredoxin, putative, expressed
IWGSC_CSS_1BS_scaff_613703	1241	1B	123986946	C	C	T	het	31	35	het5hom3	Traes_1BS_9516324F0.2	splice_region_variant&intron_variant			LOC_Os05g07764.1	protein|carboxyl-terminal proteinase, putative, expressed	protein.degradation		moderately similar to ( 470) AT1G70550 | Symbols: | unknown protein | chr1:26597510-26599888 FORWARDDUF239 protein|carboxyl-terminal proteinase, putative, expressed
IWGSC_CSS_7BL_scaff_6680235	6501	7B		A	A	G	het	43	31	het5hom3	Traes_7BL_89A48F7FD.2	splice_region_variant&intron_variant			LOC_Os06g30910.1	protein|CAAX amino terminal protease family protein, putative, expressed	protein.degradation	CAAX amino terminal protease family protein	moderately similar to ( 249) AT5G60750 | Symbols: | CAAX amino terminal protease family protein | chr5:24431072-24433199 FORWARD protein|CAAX amino terminal protease family protein, putative, expressed
IWGSC_CSS_7BS_scaff_3118748	2377	7B	35363148	G	G	A	het	11	5	het5hom3	Traes_7BS_E0C295B7E.1	splice_region_variant&intron_variant			LOC_Os06g11190.1	protein|OsPOP13 - Putative Prolyl Oligopeptidase homologue, expressed	protein.degradation	serine-type peptidase	highly similar to ( 898) AT5G36210 | Symbols: | serine-type peptidase | chr5:14248202-14253272 REVERSE DAP2 Peptidase_S9 protein|OsPOP13 - Putative Prolyl Oligopeptidase homologue, expressed
IWGSC_CSS_7BS_scaff_3136686	3814	7B	36390558	C	C	T	het	13	7	het5hom3	Traes_7BS_E49B5581E.2	splice_acceptor_variant			LOC_Os06g12160.1	protein|AAA-type ATPase family protein, putative, expressed	protein.degradation.AAA type	| ATP binding	highly similar to ( 975) AT3G19740 | Symbols: | ATP binding / ATPase/ nucleoside-triphosphatase/ nucleotide binding | chr3:6855944-6862930 REVERSEweakly similar to ( 145) CDC48_CAPAN Cell division cycle protein 48 homolog - Capsicum annuum (Bell pepper) SpoVK PRK03992 RPT1 AAA hflB HflB COG1223 protein|AAA-type ATPase family protein, putative, expressed
IWGSC_CSS_4BS_scaff_4924087	2544	4B		C	C	T	hom	1	98	het5hom3	Traes_4BS_89642C404.2	splice_region_variant&intron_variant			LOC_Os05g24550.5	protein|Papain family cysteine protease domain containing protein, expressed	protein.degradation.cysteine protease	cathepsin B-like cysteine protease	moderately similar to ( 469) AT1G02305 | Symbols: | cathepsin B-like cysteine protease, putative | chr1:455816-457974 FORWARDvery weakly similar to (95.9) CYSP2_MAIZE Cysteine proteinase 2 precursor (EC 3.4.22.-) - Zea mays (Maize) Peptidase_C1A_CathepsinB Peptidase_C1 Pept_C1 Peptidase_C1A Peptidase_C1A_CathepsinC Peptidase_C1A_CathepsinX Peptidase_C1 protein|Papain family cysteine protease doma…
IWGSC_CSS_6AL_scaff_5820900	5693	6A	184904873	C	C	T	het	7	10	het5hom3	Traes_6AL_1CFBCA031.2	missense_variant&splice_region_variant	G43R	Ggg/Agg	LOC_Os02g52420.1	protein|peptidase, M24 family protein, putative, expressed	protein.degradation.metalloprotease	MAP1D	highly similar to ( 503) AT4G37040 | Symbols: MAP1D | MAP1D (METHIONINE AMINOPEPTIDASE 1D); aminopeptidase/ metalloexopeptidase | chr4:17455175-17457085 FORWARD MetAP1 PRK05716 PRK12896 Map PRK12318 Peptidase_M24 PRK12897 PRK07281 APP_MetAP PRK08671 PepP MetAP2 APP-like protein|peptidase, M24 family protein, putative, expressed
IWGSC_CSS_4BS_scaff_4905914	7135	4B	101424255	G	G	A	hom	0	46	het5hom3	Traes_4BS_43983600F.1	splice_acceptor_variant			LOC_Os03g22430.1	protein|OsClp5 - Putative Clp protease homologue, expressed	protein.degradation.serine protease	ATP-dependent Clp protease proteolytic subunit	moderately similar to ( 303) AT1G09130 | Symbols: | ATP-dependent Clp protease proteolytic subunit, putative | chr1:2940063-2942217 REVERSEvery weakly similar to (86.3) CLPP_CHAGL ATP-dependent Clp protease proteolytic subunit (EC 3.4.21.92) (Endopeptidase Clp) - Chaetosphaeridium globosum PRK12552 CLP_protease ClpP clpP PRK12553 clpP PRK12551 protein|OsClp5 - Putative Clp protease homologue, exp…
IWGSC_CSS_5AL_scaff_2796217	8151	5A	93103339	G	G	A	hom	0	24	het5hom3	Traes_5AL_FBB4F76B8.2	splice_donor_variant			LOC_Os09g36300.1	protein|OsLonP4 - Putative Lon protease homologue, expressed	protein.degradation.serine protease	LON2	nearly identical (1325) AT5G47040 | Symbols: LON2 | LON2 (LON PROTEASE 2); ATP binding / ATP-dependent peptidase/ nucleoside-triphosphatase/ nucleotide binding / serine-type endopeptidase/ serine-type peptidase | chr5:19093356-19098678 REVERSEnearly identical (1527) LONH1_MAIZE Lon protease homolog 1, mitochondrial precursor (EC 3.4.21.-) - Zea mays (Maize) Lon PRK10787 Lon_C AAA LonB protein|OsL…
IWGSC_CSS_3AS_scaff_3442320	10005	3A	14177254	C	C	T	het	16	8	het5hom3	Traes_3AS_9B09F0AFB.2	splice_acceptor_variant			LOC_Os11g30410.1	protein|ThiF family domain containing protein, putative, expressed	protein.degradation.ubiquitin.E1	SAE1A	moderately similar to ( 397) AT4G24940 | Symbols: SAE1A, AT-SAE1-1, ATSAE1A | SAE1A (SUMO-ACTIVATING ENZYME 1A); SUMO activating enzyme | chr4:12823651-12825971 FORWARDvery weakly similar to (92.0) UBE11_WHEAT Ubiquitin-activating enzyme E1 1 - Triticum aestivum (Wheat) Aos1_SUMO Ube1_repeat1 E1-1_like APPBP1_RUB ThiF ThiF_MoeB_HesA_family protein|ThiF family domain containing protein, putative, …
IWGSC_CSS_2AS_scaff_1898166	5143	2A	2687987	G	G	A	hom	0	29	het5hom3	Traes_2AS_0E7069178.1	splice_donor_variant			LOC_Os04g10680.5	protein|zinc finger, C3HC4 type domain containing protein, expressed	protein.degradation.ubiquitin.E3.RING	zinc finger (C3HC4-type RING finger) family protein	weakly similar to ( 161) AT4G34040 | Symbols: | zinc finger (C3HC4-type RING finger) family protein | chr4:16304638-16307503 REVERSE protein|zinc finger, C3HC4 type domain containing protein, expressed
IWGSC_CSS_3AL_scaff_4344061	5399	3A	56394388	C	C	T	hom	0	36	het5hom3	Traes_3AL_82BE18699.2	splice_region_variant&intron_variant			LOC_Os04g46450.1	protein|zinc finger, C3HC4 type domain containing protein, expressed	protein.degradation.ubiquitin.E3.RING	RDO4, HUB1	highly similar to ( 563) AT2G44950 | Symbols: RDO4, HUB1 | HUB1 (HISTONE MONO-UBIQUITINATION 1); protein binding / protein homodimerization/ ubiquitin-protein ligase/ zinc ion binding | chr2:18542602-18548247 REVERSE protein|zinc finger, C3HC4 type domain containing protein, expressed
IWGSC_CSS_3B_scaff_10735166	3148	3B		G	G	A	hom	0	46	het5hom3	Traes_3B_22384335B.1	splice_donor_variant			LOC_Os01g73000.2	protein|copine, putative, expressed	protein.degradation.ubiquitin.E3.RING	copine-related	moderately similar to ( 480) AT5G63970 | Symbols: | copine-related | chr5:25607006-25608916 REVERSE vWA_copine_like Copine protein|copine, putative, expressed
IWGSC_CSS_5BL_scaff_10824686	9185	5B	165436950	C	C	T	hom	0	92	het5hom3	Traes_5BL_0A18D8C41.2	splice_region_variant&synonymous_variant		gaG/gaA	LOC_Os09g24650.2	protein|zinc finger, C3HC4 type, putative, expressed	protein.degradation.ubiquitin.E3.RING	zinc finger (C3HC4-type RING finger) family protein	moderately similar to ( 239) AT3G47550 | Symbols: | zinc finger (C3HC4-type RING finger) family protein | chr3:17523841-17525278 FORWARD protein|zinc finger, C3HC4 type, putative, expressed
IWGSC_CSS_6BL_scaff_4325553	1634	6B	187765415	C	C	T	het	7	9	het5hom3	Traes_6BL_5EFDFD374.2	splice_region_variant&intron_variant			LOC_Os10g21940.1	protein|expressed protein	protein.degradation.ubiquitin.E3.SCF.FBOX		moderately similar to ( 291) AT1G22060 | Symbols: | LOCATED IN: vacuole; EXPRESSED IN: 23 plant structures; EXPRESSED DURING: 13 growth stages; BEST Arabidopsis thaliana protein match is: F-box family protein (TAIR:AT1G22000.1); Has 67094 Blast hits to 30189 proteins in 1408 species: Archae - 880; Bacteria - 6261; Metazoa - 35085; Fungi - 5326; Plants - 2622; Viruses - 293; Other Eukaryotes - 166…
IWGSC_CSS_2AL_scaff_2387069	2050	2A		C	C	T	het	3	15	het5hom3	Traes_2AL_0A8DC73DD.1	splice_region_variant&intron_variant			LOC_Os07g06950.1	protein|ubiquitin carboxyl-terminal hydrolase, putative, expressed	protein.degradation.ubiquitin.ubiquitin protease	UBP13	nearly identical (1443) AT3G11910 | Symbols: UBP13 | UBP13 (UBIQUITIN-SPECIFIC PROTEASE 13); ubiquitin thiolesterase/ ubiquitin-specific protease | chr3:3761758-3770290 REVERSE COG5077 peptidase_C19C UCH Peptidase_C19 Peptidase_C19L Peptidase_C19E Peptidase_C19G Peptidase_C19R Peptidase_C19D Peptidase_C19K protein|ubiquitin carboxyl-terminal hydrolase, putative, expressed
IWGSC_CSS_2AL_scaff_6385161	8057	2A		C	C	T	hom	0	7	het5hom3	Traes_2AL_EE8C3B035.1	splice_region_variant&intron_variant			LOC_Os07g06950.1	protein|ubiquitin carboxyl-terminal hydrolase, putative, expressed	protein.degradation.ubiquitin.ubiquitin protease	UBP13	nearly identical (1443) AT3G11910 | Symbols: UBP13 | UBP13 (UBIQUITIN-SPECIFIC PROTEASE 13); ubiquitin thiolesterase/ ubiquitin-specific protease | chr3:3761758-3770290 REVERSE COG5077 peptidase_C19C UCH Peptidase_C19 Peptidase_C19L Peptidase_C19E Peptidase_C19G Peptidase_C19R Peptidase_C19D Peptidase_C19K protein|ubiquitin carboxyl-terminal hydrolase, putative, expressed
IWGSC_CSS_2BS_scaff_5180479	2815	2B	51678552	G	G	A	het	36	34	het5hom3	Traes_2BS_BBA76E2E1.1	splice_region_variant&intron_variant			LOC_Os05g25210.1	protein|expressed protein	protein.folding	chaperone protein dnaJ-related	moderately similar to ( 469) AT2G38000 | Symbols: | chaperone protein dnaJ-related | chr2:15903315-15905276 REVERSE protein|expressed protein
IWGSC_CSS_1AL_scaff_3914148	12732	1A		C	C	T	het	14	7	het5hom3	Traes_1AL_78C321968.2	splice_region_variant&intron_variant			LOC_Os05g50480.1	protein|protein of unknown function DUF1296 domain containing protein, expressed	protein.postranslational modification	kinase-related	weakly similar to ( 150) AT1G29370 | Symbols: | kinase-related | chr1:10278080-10283024 REVERSEDUF1296 protein|protein of unknown function DUF1296 domain containing protein, expressed
IWGSC_CSS_1AS_scaff_3313663	6257	1A	169195276	G	G	A	hom	0	35	het5hom3	Traes_1AS_25F2D351F.2	splice_region_variant&intron_variant			LOC_Os05g11730.1	protein|CGMC_GSK.7 - CGMC includes CDA, MAPK, GSK3, and CLKC kinases, expressed	protein.postranslational modification	GSK1	highly similar to ( 693) AT1G06390 | Symbols: GSK1, ATGSK1, ATSK22, SK22, BIL2, ATSK2-3 | GSK1 (GSK3/SHAGGY-LIKE PROTEIN KINASE 1); glycogen synthase kinase 3/ kinase | chr1:1946860-1950417 FORWARDhighly similar to ( 623) MSK1_MEDSA Glycogen synthase kinase-3 homolog MsK-1 (EC 2.7.11.1) - Medicago sativa (Alfalfa) S_TKc S_TKc Pkinase SPS1 TyrKc Pkinase_Tyr PTKc PTKc_Jak_rpt2 PTKc_Jak2_Jak3_rpt2 p…
IWGSC_CSS_1BS_scaff_1265003	3744	1B	51219884	G	G	A	het	115	39	het5hom3	Traes_1BS_F0520EC18.1	splice_region_variant&synonymous_variant		ggG/ggA	LOC_Os05g04550.1	protein|CAMK_KIN1/SNF1/Nim1_like.3 - CAMK includes calcium/calmodulin depedent protein kinases, expressed	protein.postranslational modification	CIPK1	highly similar to ( 536) AT3G17510 | Symbols: CIPK1, SnRK3.16 | CIPK1 (CBL-INTERACTING PROTEIN KINASE 1); kinase/ protein binding | chr3:5989309-5992627 REVERSEmoderately similar to ( 418) CIPK1_ORYSA CIPK-like protein 1 (EC 2.7.11.1) (OsCK1) - Oryza sativa (Rice) S_TKc S_TKc Pkinase SPS1 Pkinase_Tyr TyrKc PTKc PTKc_Srm_Brk PTKc_Jak_rpt2 PTKc_Ack_like PTKc_Src_like PTKc_Fes_like PTKc_Fes PTKc_Syk…
IWGSC_CSS_1BS_scaff_3464399	15796	1B	11704557	C	C	T	het	6	6	het5hom3	Traes_1BS_7D76D695B.2	splice_region_variant&intron_variant			LOC_Os07g23110.1	protein|poly synthetase 1, putative, expressed	protein.postranslational modification	PARP2	nearly identical (1157) AT2G31320 | Symbols: PARP2, ATPARP2 | PARP2 (POLY(ADP-RIBOSE) POLYMERASE 2); DNA binding / NAD or NADH binding / NAD+ ADP-ribosyltransferase/ zinc ion binding | chr2:13354046-13359578 REVERSEnearly identical (1896) PARP1_ORYSA Poly [ADP-ribose] polymerase 1 (EC 2.4.2.30) (PARP-1) (ADPRT 1) (NAD(+) ADP-ribosyltransferase 1) (Poly[ADP-ribose] synthetase 1) - Oryza sativa (Ri…
IWGSC_CSS_2AS_scaff_5307178	4414	2A	1020471	G	G	A	het	13	15	het5hom3	Traes_2AS_048E13951.1	splice_region_variant&intron_variant			LOC_Os01g62760.1	protein|protein phosphatase 2C, putative, expressed	protein.postranslational modification	protein phosphatase 2C	moderately similar to ( 307) AT1G07430 | Symbols: | protein phosphatase 2C, putative / PP2C, putative | chr1:2281151-2282656 REVERSE PP2Cc PP2Cc PP2C PTC1 protein|protein phosphatase 2C, putative, expressed
IWGSC_CSS_5BL_scaff_10828637	1316	5B		G	G	A	hom	1	7	het5hom3	Traes_5BL_2226B7CED.1	splice_region_variant&intron_variant			LOC_Os09g33930.5	protein|farnesyltransferase/geranylgeranyltransferase type-1 subunitalpha, putative, expressed	protein.postranslational modification	FTA	moderately similar to ( 350) AT3G59380 | Symbols: FTA, PLP, ATFTA, PFT/PGGT-IALPHA | FTA (FARNESYLTRANSFERASE A); farnesyltranstransferase/ protein heterodimerization/ protein prenyltransferase | chr3:21944209-21945781 FORWARDmoderately similar to ( 346) PFTA_PEA Protein farnesyltransferase/geranylgeranyltransferase type I alpha subunit (EC 2.5.1.58) (EC 2.5.1.59) (CAAX farnesyltransferase alpha …
IWGSC_CSS_1BL_scaff_3916187	23876	1B	256981260	G	G	A	hom	0	6	het5hom3	Traes_1BL_8F3BBD25E.1	splice_region_variant&synonymous_variant		ttC/ttT	LOC_Os01g01689.1	protein|phosphatidylinositol 3- and 4-kinase family protein, expressed	protein.postranslational modification.kinase	ATM	nearly identical (1623) AT3G48190 | Symbols: ATM, ATATM | ATM (ATAXIA-TELANGIECTASIA MUTATED); 1-phosphatidylinositol-3-phosphate 5-kinase | chr3:17797628-17828361 FORWARDmoderately similar to ( 261) ATR_ORYSA Serine/threonine-protein kinase ATR (EC 2.7.11.1) - Oryza sativa (Rice) PI3Kc_related TEL1 PI3Kc_family PI3Kc PI3_PI4_kinase PI3Kc PI4Kc PI3Kc_III protein|phosphatidylinositol 3- and 4-kina…
IWGSC_CSS_2AL_scaff_2862615	1879	2A	234633205	G	G	A	hom	0	24	het5hom3	Traes_2AL_16CF7A3BA.1	splice_region_variant&intron_variant			LOC_Os06g04290.1	protein|S10/S20 domain containing ribosomal protein, putative, expressed	protein.synthesis.ribosomal protein.eukaryotic.40S subunit.S20	40S ribosomal protein S20 (RPS20C)	weakly similar to ( 179) AT5G62300 | Symbols: | 40S ribosomal protein S20 (RPS20C) | chr5:25021388-25022235 REVERSEmoderately similar to ( 230) RS20_ORYSA 40S ribosomal protein S20 - Oryza sativa (Rice) Ribosomal_S10 RpsJ rps10P protein|S10/S20 domain containing ribosomal protein, putative, expressed
IWGSC_CSS_4BS_scaff_4887549	5889	4B	204558187	C	C	T	hom	0	13	het5hom3	Traes_4BS_2099D1B93.2	missense_variant&splice_region_variant	G420S	Ggc/Agc	LOC_Os11g47320.2	protein|protein transporter, putative, expressed	protein.targeting.nucleus	binding / protein transporter	highly similar to ( 799) AT3G17340 | Symbols: | binding / protein transporter | chr3:5920613-5926846 REVERSE protein|protein transporter, putative, expressed
IWGSC_CSS_7BS_scaff_3093370	1570	7B	52177558	C	C	T	het	12	15	het5hom3	Traes_7BS_3740E6D9E.2	splice_donor_variant			LOC_Os06g16280.1	protein|expressed protein	protein.targeting.nucleus	binding / protein transporter	highly similar to ( 887) AT1G26170 | Symbols: | binding / protein transporter | chr1:9047539-9054438 REVERSE protein|expressed protein
IWGSC_CSS_1AL_scaff_3980730	10830	1A		G	G	A	hom	0	39	het5hom3	Traes_1AL_0B1B6775E.1	splice_region_variant&intron_variant			LOC_Os05g31780.1	protein|adaptor complexes medium subunit family domain containing protein, expressed	protein.targeting.secretory pathway.unspecified	clathrin adaptor complexes medium subunit family protein	highly similar to ( 633) AT1G56590 | Symbols: | clathrin adaptor complexes medium subunit family protein | chr1:21202250-21204697 REVERSE Adap_comp_sub protein|adaptor complexes medium subunit family domain containing protein, expressed
IWGSC_CSS_1AL_scaff_3894811	3714	1A	203962778	C	C	T	hom	0	7	het5hom3	Traes_1AL_72D386699.1	splice_region_variant&intron_variant			LOC_Os05g37200.1	protein|solute carrier family 35 member F2, putative, expressed	protein.targeting.unknown		moderately similar to ( 249) AT3G59310 | Symbols: | unknown protein | chr3:21922316-21924313 REVERSE DUF914 protein|solute carrier family 35 member F2, putative, expressed
IWGSC_CSS_2BS_scaff_5158104	16748	2B	230784947	C	C	T	hom	0	3	MM_het5hom3	Traes_2BS_19E353755.1	splice_acceptor_variant			LOC_Os07g40700.2	protein|RNA methyltransferase, TrmH family protein, putative, expressed	RNA.processing	tRNA/rRNA methyltransferase (SpoU) family protein	moderately similar to ( 347) AT5G15390 | Symbols: | tRNA/rRNA methyltransferase (SpoU) family protein | chr5:4995333-4997255 FORWARD PRK11081 SpoU_methylase SpoU protein|RNA methyltransferase, TrmH family protein, putative, expressed
IWGSC_CSS_2AS_scaff_5201868	5956	2A	163695499	G	G	A	hom	0	10	het5hom3	Traes_2AS_60714BBEA.2	splice_acceptor_variant			LOC_Os07g40700.2	protein|RNA methyltransferase, TrmH family protein, putative, expressed	RNA.processing	tRNA/rRNA methyltransferase (SpoU) family protein	moderately similar to ( 347) AT5G15390 | Symbols: | tRNA/rRNA methyltransferase (SpoU) family protein | chr5:4995333-4997255 FORWARD PRK11081 SpoU_methylase SpoU protein|RNA methyltransferase, TrmH family protein, putative, expressed
IWGSC_CSS_5BS_scaff_2247410	15626	5B		C	C	T	hom	0	2	het3hom2	Traes_5BS_825C8B39E.2	splice_region_variant&intron_variant			LOC_Os03g38740.1	protein|Dicer, putative, expressed	RNA.processing.degradation dicer	DCL2	nearly identical (1138) AT3G03300 | Symbols: DCL2 | DCL2 (DICER-LIKE 2); ATP binding / ATP-dependent helicase/ RNA binding / double-stranded RNA binding / helicase/ nucleic acid binding / ribonuclease III | chr3:768020-774525 REVERSE PAZ_CAF_like MPH1 Rnc RIBOc rnc PAZ RIBOc Ribonuclease_3 DEXDc protein|Dicer, putative, expressed
IWGSC_CSS_2AS_scaff_5237913	5464	2A	2514027	C	C	T	het	37	31	het5hom3	Traes_2AS_D2FB48992.2	splice_region_variant&intron_variant			LOC_Os04g02870.3	protein|RNA recognition motif containing protein, putative, expressed	RNA.processing.splicing	ATRSP31	weakly similar to ( 161) AT3G61860 | Symbols: ATRSP31, RSP31 | RSP31; RNA binding / nucleic acid binding / nucleotide binding | chr3:22900311-22902159 REVERSE protein|RNA recognition motif containing protein, putative, expressed
IWGSC_CSS_7BL_scaff_6723659	11282	7B	211059728	C	C	T	het	40	22	het5hom3	Traes_7BL_B680A7DE0.1	splice_region_variant&intron_variant			LOC_Os06g48950.1	protein|auxin response factor 19, putative, expressed	RNA.regulation of transcription.ARF, Auxin Response Factor family	ARF19	highly similar to ( 515) AT1G19220 | Symbols: ARF19, IAA22, ARF11 | ARF19 (AUXIN RESPONSE FACTOR 19); DNA binding / transcription factor | chr1:6628395-6632779 REVERSEAuxin_resp B3 protein|auxin response factor 19, putative, expressed
IWGSC_CSS_3AL_scaff_4318548	8768	3A	144709894	G	G	A	hom	0	21	het5hom3	Traes_3AL_B77C65A22.1	splice_region_variant&intron_variant			LOC_Os01g57110.1	protein|SNF2 family N-terminal domain containing protein, expressed	RNA.regulation of transcription.Chromatin Remodeling Factors	EDA16	highly similar to ( 867) AT1G61140 | Symbols: EDA16 | EDA16 (embryo sac development arrest 16); ATP binding / DNA binding / helicase/ nucleic acid binding / protein binding / zinc ion binding | chr1:22535038-22539756 REVERSEvery weakly similar to (90.1) ISW2_ORYSA Probable chromatin remodelling complex ATPase chain (EC 3.6.1.-) (ISW2-like) (Sucrose nonfermenting protein 2 homolog) - Oryza sativa …
IWGSC_CSS_4BS_scaff_4863962	10493	4B	25305377	C	C	T	hom	0	15	het5hom3	Traes_4BS_7CB794B52.1	missense_variant&splice_region_variant	G476E	gGg/gAg	LOC_Os09g27060.1	protein|SNF2 family N-terminal domain containing protein, expressed	RNA.regulation of transcription.Chromatin Remodeling Factors	DDM1	highly similar to ( 883) AT5G66750 | Symbols: DDM1, CHR01, CHR1, CHA1, SOM4, SOM1, ATDDM1 | CHR1 (CHROMATIN REMODELING 1); ATPase/ helicase | chr5:26649050-26652869 FORWARDmoderately similar to ( 417) ISW2_ORYSA Probable chromatin remodelling complex ATPase chain (EC 3.6.1.-) (ISW2-like) (Sucrose nonfermenting protein 2 homolog) - Oryza sativa (Rice) HepA SNF2_N DEXDc HELICc DEXHc DEXDc Helicase_…
IWGSC_CSS_5AL_scaff_2778892	8715	5A	144293110	C	C	T	het	10	7	het5hom3	Traes_5AL_3AD3D4BCE.1	missense_variant&splice_region_variant	V236M	Gtg/Atg	LOC_Os03g01200.1	protein|SNF2 family N-terminal domain containing protein, expressed	RNA.regulation of transcription.Chromatin Remodeling Factors	transcription regulatory protein SNF2	nearly identical (1009) AT2G44980 | Symbols: | transcription regulatory protein SNF2, putative | chr2:18552343-18556669 REVERSEmoderately similar to ( 332) ISW2_ORYSA Probable chromatin remodelling complex ATPase chain (EC 3.6.1.-) (ISW2-like) (Sucrose nonfermenting protein 2 homolog) - Oryza sativa (Rice) HepA SNF2_N Macro_Poa1p_like_SNF2 HELICc protein|SNF2 family N-terminal domain containing p…
IWGSC_CSS_4AS_scaff_5975569	11787	4A		C	C	T	het	26	34	het5hom3	Traes_4AS_7220D33B3.2	splice_acceptor_variant			LOC_Os03g21240.1	protein|myb-like DNA-binding domain containing protein, expressed	RNA.regulation of transcription.G2-like transcription factor family, GARP	PHR1	weakly similar to ( 188) AT4G28610 | Symbols: PHR1, AtPHR1 | PHR1 (PHOSPHATE STARVATION RESPONSE 1); transcription factor | chr4:14133164-14134951 REVERSE protein|myb-like DNA-binding domain containing protein, expressed
IWGSC_CSS_7AL_scaff_4554964	609	7A		C	C	T	het	13	6	het5hom3	Traes_7AL_4E68C2154.1	splice_region_variant&intron_variant			LOC_Os06g45410.1	protein|MYB family transcription factor, putative, expressed	RNA.regulation of transcription.G2-like transcription factor family, GARP	APL	moderately similar to ( 236) AT1G79430 | Symbols: APL, WDY | APL (ALTERED PHLOEM DEVELOPMENT); transcription factor/ transcription regulator | chr1:29877521-29879135 REVERSE protein|MYB family transcription factor, putative, expressed
IWGSC_CSS_7BL_scaff_6751819	3081	7B	206295509	G	G	A	het	13	8	het5hom3	Traes_7BL_DF38319C3.2	splice_region_variant&intron_variant			LOC_Os02g04490.1	protein|histone acetyltransferase HAC1, putative, expressed	RNA.regulation of transcription.Histone acetyltransferases	HAC12	nearly identical (1411) AT1G16710 | Symbols: HAC12 | HAC12 (histone acetyltransferase of the CBP family 12); H3/H4 histone acetyltransferase/ histone acetyltransferase/ transcription cofactor | chr1:5714692-5721782 FORWARD DUF906 ZnF_TAZ protein|histone acetyltransferase HAC1, putative, expressed
IWGSC_CSS_2BL_scaff_8066855	13219	2B	187471907	G	G	A	hom	0	21	het5hom3	Traes_2BL_E209BD69C.2	splice_region_variant&intron_variant			LOC_Os03g27250.1	protein|OsFBO14 - F-box and other domain containing protein, expressed	RNA.regulation of transcription.JUMONJI family	transferase, transferring glycosyl groups	nearly identical (1069) AT1G78280 | Symbols: | transferase, transferring glycosyl groups | chr1:29452823-29457118 FORWARD protein|OsFBO14 - F-box and other domain containing protein, expressed
IWGSC_CSS_1AL_scaff_3970821	2573	1A		C	C	T	hom	0	44	het5hom3	Traes_1AL_25726E5E7.1	splice_region_variant&intron_variant			LOC_Os05g46610.1	protein|myb-like DNA-binding domain containing protein, putative, expressed	RNA.regulation of transcription.MYB domain transcription factor family	ATMYB4	moderately similar to ( 227) AT5G26660 | Symbols: ATMYB4, ATMYB86 | ATMYB86 (MYB DOMAIN PROTEIN 86); specific transcriptional repressor/ transcription repressor | chr5:9331775-9333044 REVERSEmoderately similar to ( 328) MYB3_HORVU Myb-related protein Hv33 - Hordeum vulgare (Barley) protein|myb-like DNA-binding domain containing protein, putative, expressed
IWGSC_CSS_4AL_scaff_7065425	4984	4A		C	C	T	het	38	32	het5hom3	Traes_4AL_6D33E3015.2	splice_region_variant&intron_variant			LOC_Os01g03570.1	protein|transcription factor X1, putative, expressed	RNA.regulation of transcription.putative transcription regulator	XH/XS domain-containing protein	moderately similar to ( 365) AT3G48670 | Symbols: | XH/XS domain-containing protein / XS zinc finger domain-containing protein | chr3:18031240-18033615 FORWARDXH XS protein|transcription factor X1, putative, expressed
IWGSC_CSS_4AS_scaff_5989965	3812	4A	3262687	C	C	T	hom	0	20	het5hom3	Traes_4AS_9B8749CEB.2	splice_region_variant&intron_variant			LOC_Os03g06980.1	protein|nucleic acid binding protein, putative, expressed	RNA.regulation of transcription.putative transcription regulator	nucleic acid binding	weakly similar to ( 182) AT3G07030 | Symbols: | nucleic acid binding | chr3:2223001-2225254 REVERSE Alba protein|nucleic acid binding protein, putative, expressed
IWGSC_CSS_5BL_scaff_10868711	16395	5B	117099700	C	C	T	hom	1	20	het5hom3	Traes_5BL_EB5679CA8.1	splice_region_variant&synonymous_variant		gtG/gtA	LOC_Os01g32720.1	protein|expressed protein	RNA.regulation of transcription.putative transcription regulator	EDM2	moderately similar to ( 370) AT5G55390 | Symbols: EDM2 | EDM2; transcription factor | chr5:22448152-22454414 REVERSE protein|expressed protein
IWGSC_CSS_2BL_scaff_8055663	16885	2B	313194371	C	C	T	het	23	18	het5hom3	Traes_2BL_70B441677.2	splice_region_variant&synonymous_variant		gaG/gaA	LOC_Os04g53700.1	protein|zinc finger protein, putative, expressed	RNA.regulation of transcription.SET-domain transcriptional regulator family	ATXR2	highly similar to ( 545) AT3G21820 | Symbols: ATXR2, SDG36 | ATXR2 (HISTONE-LYSINE N-METHYLTRANSFERASE ATXR2); zinc ion binding | chr3:7688629-7691444 REVERSE protein|zinc finger protein, putative, expressed
IWGSC_CSS_4AL_scaff_7034589	15201	4A		G	G	A	het	15	6	het5hom3	Traes_4AL_D60A39314.2	splice_region_variant&intron_variant			LOC_Os02g48790.2	protein|AML1, putative, expressed	RNA.RNA binding	AML5	highly similar to ( 676) AT1G29400 | Symbols: AML5 | AML5 (ARABIDOPSIS MEI2-LIKE PROTEIN 5); RNA binding / nucleic acid binding / nucleotide binding | chr1:10290393-10293696 REVERSEweakly similar to ( 121) PLA2_ORYSA Protein terminal ear1 homolog (Protein PLASTOCHRON2) (Protein LEAFY HEAD2) - Oryza sativa (Rice) RRM_2 protein|AML1, putative, expressed
IWGSC_CSS_5AL_scaff_2766280	9377	5A	68679382	G	G	A	hom	0	7	het5hom3	Traes_5AL_1DB1259A9.2	splice_region_variant&intron_variant			LOC_Os09g29630.1	protein|NOL1/NOP2/sun family protein, putative, expressed	RNA.RNA binding	NOL1	highly similar to ( 837) AT2G22400 | Symbols: | NOL1/NOP2/sun family protein | chr2:9504823-9508788 REVERSE Sun yebU Nol1_Nop2_Fmu PRK10901 protein|NOL1/NOP2/sun family protein, putative, expressed
IWGSC_CSS_5BL_scaff_10905297	4108	5B	268633601	G	G	A	het	11	11	het5hom3	Traes_5BL_B1F704307.2	splice_region_variant&intron_variant			LOC_Os08g14450.1	protein|RNA polymerase sigma factor, putative, expressed	RNA.transcription	SIGF	moderately similar to ( 347) AT2G36990 | Symbols: SIGF, SIG6, ATSIG6, SOLDAT8 | SIGF (RNA POLYMERASE SIGMA-SUBUNIT F); DNA binding / DNA-directed RNA polymerase/ sigma factor/ transcription factor | chr2:15537502-15540016 REVERSEPRK07406 RpoD PRK07405 PRK05901 PRK05949 PRK07598 PRK07921 PRK05658 PRK09210 PRK05657 PRK06596 rpoH2 FliA PRK05803 PRK05572 PRK08301 PRK08215 protein|RNA polymerase sigma…
IWGSC_CSS_4BL_scaff_6960517	4804	4B	309180328	G	G	A	het	40	32	het5hom3	Traes_4BL_09910AFF8.1	missense_variant&splice_region_variant	A153T	Gcg/Acg	LOC_Os03g02710.1	protein|hydroxymethylglutaryl-CoA synthase, putative, expressed	secondary metabolism.isoprenoids.mevalonate pathway.HMG-CoA synthase	MVA1	highly similar to ( 730) AT4G11820 | Symbols: MVA1 | MVA1; acetyl-CoA C-acetyltransferase/ hydroxymethylglutaryl-CoA synthase | chr4:7109124-7111901 REVERSE HMG_CoA_synt_C PksG HMG_CoA_synt_N init_cond_enzymes PRK04262 protein|hydroxymethylglutaryl-CoA synthase, putative, expressed
IWGSC_CSS_4AS_scaff_5948932	6282	4A	45384006	G	G	A	het	17	22	het5hom3	Traes_4AS_E19D15897.1	missense_variant&splice_region_variant	L306F	Ctt/Ttt	LOC_Os03g48160.1	protein|phosphomevalonate kinase, putative, expressed	secondary metabolism.isoprenoids.mevalonate pathway.phosphomevalonate kinase	GHMP kinase family protein	weakly similar to ( 116) AT1G31910 | Symbols: | GHMP kinase family protein | chr1:11459050-11461649 FORWARD protein|phosphomevalonate kinase, putative, expressed
IWGSC_CSS_7BL_scaff_6741199	655	7B		G	G	A	het	45	50	het5hom3	Traes_7BL_5ABCB74E1.2	missense_variant&splice_region_variant	S16N	aGt/aAt	LOC_Os06g44620.1	protein|AMP-binding domain containing protein, expressed	secondary metabolism.phenylpropanoids.lignin biosynthesis.4CL	4CL2	highly similar to ( 643) AT3G21240 | Symbols: 4CL2, AT4CL2 | 4CL2 (4-COUMARATE:COA LIGASE 2); 4-coumarate-CoA ligase | chr3:7454497-7457314 REVERSEhighly similar to ( 671) 4CL1_TOBAC 4-coumarate--CoA ligase 1 (EC 6.2.1.12) (4CL 1) (4-coumaroyl-CoA synthase 1) - Nicotiana tabacum (Common tobacco) CaiC AMP-binding PRK08314 PRK06187 PRK05605 PRK07656 PRK08316 PRK08315 PRK07684 Acs PRK06178 PRK06710 …
IWGSC_CSS_2BS_scaff_5203668	6602	2B	55337336	C	C	T	hom	0	33	het5hom3	Traes_2BS_27D0DFE12.1	splice_region_variant&intron_variant			LOC_Os02g03260.1	protein|3-isopropylmalate dehydratase large subunit 2, putative, expressed	secondary metabolism.sulfur-containing.glucosinolates.synthesis.aliphatic.methylthioalkylmalate isomerase large subunit (MAM-IL)	IIL1	highly similar to ( 820) AT4G13430 | Symbols: IIL1 | IIL1 (ISOPROPYL MALATE ISOMERASE LARGE SUBUNIT 1); 4 iron, 4 sulfur cluster binding / hydro-lyase/ lyase | chr4:7804194-7807789 REVERSE IPMI LeuC PRK00402 PRK05478 PRK12466 PRK07229 Aconitase Aconitase AcnA_Bact AcnA Homoaconitase AcnA_Mitochondrial AcnB AcnB PRK09238 PRK09277 acnA AcnA_IRP PRK11413 protein|3-isopropylmalate dehydratase large s…
IWGSC_CSS_6AS_scaff_4390438	3493	6A	123103605	G	G	A	hom	0	5	het5hom3	Traes_6AS_F46AAF083.2	splice_region_variant&intron_variant			LOC_Os08g14770.1	protein|aminotransferase, putative, expressed	secondary metabolism.unspecified	BIO1	highly similar to ( 877) AT5G57590 | Symbols: BIO1 | BIO1 (biotin auxotroph 1); adenosylmethionine-8-amino-7-oxononanoate transaminase | chr5:23318593-23322687 REVERSE BioA PRK05964 PRK07030 PRK06916 PRK08466 PRK08742 Aminotran_3 PRK07894 PRK06943 PRK09044 PRK07986 PRK06173 GabT ArgD PRK07481 PRK05630 PRK07678 PRK07483 PRK09221 PRK06541 PRK08088 argD PRK07036 PRK06105 PRK08117 argD PRK11522 PRK06…
IWGSC_CSS_5AL_scaff_2686254	2536	5A	118870971	G	G	A	het	13	15	het5hom3	Traes_5AL_C4B4147FA.2	splice_region_variant&intron_variant			LOC_Os03g57330.1	protein|IQ calmodulin-binding motif domain containing protein, expressed	signalling.calcium	IQD5	weakly similar to ( 181) AT3G22190 | Symbols: IQD5 | IQD5 (IQ-domain 5); calmodulin binding | chr3:7831280-7833512 REVERSE protein|IQ calmodulin-binding motif domain containing protein, expressed
IWGSC_CSS_2AL_scaff_6435169	6658	2A	215509311	C	C	T	hom	0	14	het5hom3	Traes_2AL_3446F3BC3.1	splice_region_variant&intron_variant			LOC_Os04g58630.2	protein|DNA mismatch repair protein MSH3, putative, expressed	signalling.G-proteins	MSH3	highly similar to ( 692) AT4G25540 | Symbols: MSH3, ATMSH3 | MSH3 (Arabidopsis homolog of DNA mismatch repair protein MSH3); damaged DNA binding / mismatched DNA binding / protein binding | chr4:13042700-13048115 REVERSE MutS PRK05399 MUTSd MutS_III MutS_I protein|DNA mismatch repair protein MSH3, putative, expressed
IWGSC_CSS_5BL_scaff_10840899	4248	5B	213504440	C	C	T	het	7	24	het5hom3	Traes_5BL_2B5F91E4B.1	splice_region_variant&intron_variant			LOC_Os03g44530.1	protein|GTPase of unknown function domain containing protein, putative, expressed	signalling.G-proteins	GTP-binding family protein	highly similar to ( 600) AT1G08410 | Symbols: | GTP-binding family protein | chr1:2646307-2649106 FORWARD COG1161 HSR1_MMR1 rbgA NGP_1 Nucleostemin_like YlqF_related_GTPase MJ1464 YlqF protein|GTPase of unknown function domain containing protein, putative, expressed
IWGSC_CSS_3B_scaff_10491602	4328	3B		G	G	A	hom	0	16	het5hom3	Traes_3B_C5EF57A9E.1	missense_variant&splice_region_variant	R484H	cGt/cAt	LOC_Os01g72980.1	protein|tRNA uridine 5-carboxymethylaminomethyl modification enzyme gidA, putative, expressed	signalling.in sugar and nutrient physiology	glucose-inhibited division family A protein	nearly identical (1057) AT2G13440 | Symbols: | glucose-inhibited division family A protein | chr2:5593270-5598296 REVERSE PRK05192 GidA GIDA protein|tRNA uridine 5-carboxymethylaminomethyl modification enzyme gidA, putative, expressed
IWGSC_CSS_5BL_scaff_10890076	624	5B	72623053	C	C	T	hom	0	18	het5hom3	Traes_5BL_E6B333A2F.2	splice_acceptor_variant			LOC_Os09g02729.2	protein|phospholipase C, putative, expressed	signalling.MAP kinases	phospholipase C	moderately similar to ( 352) AT5G67130 | Symbols: | phospholipase C/ phosphoric diester hydrolase | chr5:26791599-26793649 FORWARD protein|phospholipase C, putative, expressed
IWGSC_CSS_7AS_scaff_4257395	4835	7A	54207275	G	G	A	het	30	29	het5hom3	Traes_7AS_7825A6BBB.2	splice_donor_variant			LOC_Os06g14750.1	protein|phosphatidylinositol-4-phosphate 5-Kinase family protein, putative, expressed	signalling.phosphinositides.phosphatidylinositol-4-phosphate 5-kinase	|1-phosphatidylinositol-4-phosphate 5-kinase	nearly identical (1017) AT4G33240 | Symbols: | 1-phosphatidylinositol-4-phosphate 5-kinase/ ATP binding / phosphatidylinositol phosphate kinase/ protein binding / zinc ion binding | chr4:16029504-16037278 REVERSE Fab1_TCP PIPKc PIPKc MSS4 PIP5K chaperonin_like cpn60 chaperonin_type_I_II TCP1_gamma Cpn60_TCP1 GroL protein|phosphatidylinositol-4-phosphate 5-Kinase family protein, putative, expressed
IWGSC_CSS_3B_scaff_10764670	4851	3B		C	C	T	hom	0	22	het5hom3	Traes_3B_D94A71C85.1	splice_acceptor_variant			LOC_Os01g52050.1	protein|systemin receptor SR160 precursor, putative, expressed	signalling.receptor kinases.leucine rich repeat XI	BRI1	nearly identical (1118) AT4G39400 | Symbols: BRI1, CBB2, DWF2, BIN1, ATBRI1 | BRI1 (BRASSINOSTEROID INSENSITIVE 1); kinase/ protein binding / protein heterodimerization/ protein homodimerization/ protein kinase/ protein serine/threonine kinase | chr4:18324826-18328416 FORWARDmoderately similar to ( 450) PSKR_DAUCA Phytosulfokine receptor precursor (EC 2.7.11.1) (Phytosulfokine LRR receptor kinase…
IWGSC_CSS_5BS_scaff_2238782	5659	5B	138111836	C	C	T	hom	0	74	het5hom3	Traes_5BS_F80F165D2.2	splice_region_variant&intron_variant			LOC_Os12g37870.1	protein|ATP-grasp domain containing protein, expressed	TCA / org. transformation.other organic acid transformaitons.atp-citrate lyase	ACLA-3	highly similar to ( 772) AT1G09430 | Symbols: ACLA-3 | ACLA-3; ATP citrate synthase | chr1:3042135-3044978 FORWARD SucC sucC ATP-grasp_2 protein|ATP-grasp domain containing protein, expressed
IWGSC_CSS_1BS_scaff_3439848	8220	1B	77808243	G	G	A	het	41	34	het5hom3	Traes_1BS_22548D2EE.1	splice_region_variant&intron_variant			LOC_Os05g06460.1	protein|dihydrolipoyl dehydrogenase, putative, expressed	TCA / org. transformation.TCA.pyruvate DH.E3	LPD1	highly similar to ( 805) AT3G16950 | Symbols: LPD1, ptlpd1 | LPD1 (LIPOAMIDE DEHYDROGENASE 1); dihydrolipoyl dehydrogenase | chr3:5786508-5790383 REVERSEmoderately similar to ( 227) DLDH_PEA Dihydrolipoyl dehydrogenase, mitochondrial precursor (EC 1.8.1.4) (Dihydrolipoamide dehydrogenase) (Pyruvate dehydrogenase complex E3 subunit) (PDC-E3) (E3) (Glycine cleavage system L protein) - Pisum sativum…
IWGSC_CSS_2AL_scaff_6352744	9304	2A	85972493	G	G	A	hom	0	22	het5hom3	Traes_2AL_AE2A26BD2.1	splice_acceptor_variant			LOC_Os01g03144.1	protein|white-brown complex homolog protein 7, putative, expressed	transport.ABC transporters and multidrug resistance systems	ABC transporter family protein	highly similar to ( 932) AT2G01320 | Symbols: | ABC transporter family protein | chr2:154669-158063 REVERSEmoderately similar to ( 248) PDR15_ORYSA Pleiotropic drug resistance protein 15 - Oryza sativa (Rice) ABCG_EPDR ABCG_White CcmA ABC_PDR_domain2 ABC_PDR_domain1 ABC2_membrane SalX ABC_cobalt_CbiO_domain1 ABC_MJ0796_Lo1CDE_FtsE ABC_tran FepC ABC_subfamily_A ABC_Metallic_Cations ZnuC CbiO ABC_M…
IWGSC_CSS_2AL_scaff_6407556	11950	2A	242876110	G	G	A	hom	0	13	het5hom3	Traes_2AL_365E06C30.1	missense_variant&splice_region_variant	D143N	Gat/Aat	LOC_Os04g54790.1	protein| ELMO/CED-12 family protein, putative, expressed	transport.ABC transporters and multidrug resistance systems	ABC1 family protein	highly similar to ( 790) AT1G71810 | Symbols: | ABC1 family protein | chr1:27002602-27007964 REVERSE AarF ubiB ABC1 protein| ELMO/CED-12 family protein, putative, expressed
IWGSC_CSS_3AL_scaff_4438199	670	3A	98576769	C	C	T	het	17	11	het5hom3	Traes_3AL_9E1DC3D43.1	splice_region_variant&intron_variant			LOC_Os01g42380.1	protein|pleiotropic drug resistance protein, putative, expressed	transport.ABC transporters and multidrug resistance systems	PDR12	nearly identical (1910) AT1G15520 | Symbols: PDR12, ATPDR12 | PDR12 (PLEIOTROPIC DRUG RESISTANCE 12); ATPase, coupled to transmembrane movement of substances | chr1:5331993-5338175 REVERSEnearly identical (2769) PDR3_ORYSA Pleiotropic drug resistance protein 3 - Oryza sativa (Rice) ABC_PDR_domain2 ABCG_EPDR ABC_PDR_domain1 ABCG_White ABC2_membrane CcmA ABC_subfamily_A ABC_cobalt_CbiO_domain1 ABC_…
IWGSC_CSS_6AS_scaff_4425792	7636	6A	104428041	G	G	A	hom	0	87	het5hom3	Traes_6AS_B6D1976D6.1	splice_acceptor_variant			LOC_Os02g11760.1	protein|pleiotropic drug resistance protein, putative, expressed	transport.ABC transporters and multidrug resistance systems	PDR12	nearly identical (1917) AT1G15520 | Symbols: PDR12, ATPDR12 | PDR12 (PLEIOTROPIC DRUG RESISTANCE 12); ATPase, coupled to transmembrane movement of substances | chr1:5331993-5338175 REVERSEnearly identical (2755) PDR7_ORYSA Putative pleiotropic drug resistance protein 7 - Oryza sativa (Rice) ABC_PDR_domain2 ABCG_EPDR ABC_PDR_domain1 ABCG_White ABC2_membrane CcmA ABC_subfamily_A ABC_drug_resistance…
IWGSC_CSS_6BL_scaff_4269494	2552	6B	201405301	G	G	A	het	11	12	het5hom3	Traes_6BL_CED3DB508.1	splice_region_variant&synonymous_variant		gtC/gtT	LOC_Os02g58020.1	protein|ABC transporter, ATP-binding protein, putative, expressed	transport.ABC transporters and multidrug resistance systems	ATGCN3	nearly identical (1089) AT1G64550 | Symbols: ATGCN3 | ATGCN3; transporter | chr1:23968850-23973369 FORWARD Uup PRK10636 PRK11147 PRK11819 ABCF_EF-3 ABC_tran COG1123 FepC ZnuC CbiO ABCC_MRP_Like ABC_cobalt_CbiO_domain1 ABC_Iron-Siderophores_B12_Hemin ABC_Metallic_Cations ABC_ATPase CydD ABCC_Protease_Secretion ABC_Org_Solvent_Resistant znuC SalX SunT CcmA ABC_DR_subfamily_A Ttg2A ABC_MJ0796_Lo1CDE…
IWGSC_CSS_7AL_scaff_4434524	1745	7A	117148520	G	G	A	het	29	30	het5hom3	Traes_7AL_7E1C0EDEE.1	missense_variant&splice_region_variant	G156D	gGt/gAt	LOC_Os01g42410.1	protein|pleiotropic drug resistance protein, putative, expressed	transport.ABC transporters and multidrug resistance systems	PDR12	nearly identical (1868) AT1G15520 | Symbols: PDR12, ATPDR12 | PDR12 (PLEIOTROPIC DRUG RESISTANCE 12); ATPase, coupled to transmembrane movement of substances | chr1:5331993-5338175 REVERSEnearly identical (2721) PDR4_ORYSA Pleiotropic drug resistance protein 4 - Oryza sativa (Rice) ABC_PDR_domain2 ABCG_EPDR ABCG_White ABC2_membrane CcmA ABC_PDR_domain1 ABC_subfamily_A ABC_cobalt_CbiO_domain1 ABC_…
IWGSC_CSS_7AL_scaff_4496127	6716	7A		C	C	T	het	7	11	het5hom3	Traes_7AL_2736E0CC2.2	splice_region_variant&intron_variant			LOC_Os07g28090.1	protein|ABC transporter, ATP-binding protein, putative, expressed	transport.ABC transporters and multidrug resistance systems	ATNAP8	highly similar to ( 764) AT4G25450 | Symbols: ATNAP8 | ATNAP8; ATPase, coupled to transmembrane movement of substances / transporter | chr4:13009845-13013229 REVERSEmoderately similar to ( 251) MDR_ORYSA Putative multidrug resistance protein (P-glycoprotein) - Oryza sativa (Rice) MdlB SunT ABC_MTABC3_MDL1_MDL2 ABCC_MsbA PRK11176 ABCC_ATM1_transporter ABCC_Glucan_exporter_like ATM1 ABCC_TAP ABCC_H…
IWGSC_CSS_2BL_scaff_8048928	1764	2B		C	C	T	het	6	22	het5hom3	Traes_2BL_D274D68D2.1	splice_acceptor_variant			LOC_Os02g41860.2	protein|aquaporin protein, putative, expressed	transport.Major Intrinsic Proteins.PIP	PIP2B	moderately similar to ( 449) AT2G37170 | Symbols: PIP2B, PIP2;2 | PIP2B (PLASMA MEMBRANE INTRINSIC PROTEIN 2); water channel | chr2:15613624-15614791 REVERSEhighly similar to ( 545) PIP22_ORYSA Probable aquaporin PIP2.2 (Plasma membrane intrinsic protein 2.2) (OsPIP2.2) - Oryza sativa (Rice) MIP MIP GlpF PRK05420 protein|aquaporin protein, putative, expressed
IWGSC_CSS_5BL_scaff_10800582	9025	5B	272800986	C	C	T	het	34	19	het5hom3	Traes_5BL_8CA38DD44.1	missense_variant&splice_region_variant	P73S	Ccg/Tcg	LOC_Os05g29860.1	protein|mitochondrial carrier protein, putative, expressed	transport.metabolite transporters at the mitochondrial membrane	SAMC1	moderately similar to ( 366) AT4G39460 | Symbols: SAMC1, SAMT1 | SAMC1 (S-ADENOSYLMETHIONINE CARRIER 1); S-adenosylmethionine transmembrane transporter/ binding | chr4:18356093-18358596 REVERSE Mito_carr protein|mitochondrial carrier protein, putative, expressed
IWGSC_CSS_5AL_scaff_2695812	1371	5A		G	G	A	hom	0	17	het5hom3	Traes_5AL_F80B422BA.1	splice_region_variant&intron_variant			LOC_Os09g23300.1	protein|integral membrane protein, putative, expressed	transport.metal	VIT1	moderately similar to ( 314) AT2G01770 | Symbols: VIT1 | VIT1 (vacuolar iron transporter 1); iron ion transmembrane transporter | chr2:334775-336425 REVERSE CCC1 Nodulin-21_like_3 DUF125 Nodulin-21_like_2 Nodulin-21_like_1 COG1814 protein|integral membrane protein, putative, expressed
IWGSC_CSS_4BS_scaff_4959696	7647	4B	137947253	G	G	A	hom	0	27	het5hom3	Traes_4BS_D83C91064.1	splice_region_variant&intron_variant			LOC_Os11g05980.1	protein|tetratricopeptide-like helical, putative, expressed	transport.misc	| pentatricopeptide (PPR) repeat-containing protein	weakly similar to ( 103) AT5G15340 | Symbols: | pentatricopeptide (PPR) repeat-containing protein | chr5:4982273-4984144 REVERSE protein|tetratricopeptide-like helical, putative, expressed
IWGSC_CSS_5BL_scaff_10831103	4174	5B	123382759	C	C	T	hom	0	22	het5hom3	Traes_5BL_EBA1CD957.1	splice_acceptor_variant			LOC_Os09g21340.1	protein|nucleobase-ascorbate transporter, putative, expressed	transport.misc	permease	highly similar to ( 817) AT5G62890 | Symbols: | permease, putative | chr5:25243723-25246748 FORWARD Xan_ur_permease UraA PRK10720 protein|nucleobase-ascorbate transporter, putative, expressed
IWGSC_CSS_5BL_scaff_10859237	7364	5B	176283451	G	G	A	hom	0	6	het5hom3	Traes_5BL_1C0BF7952.1	missense_variant&splice_region_variant	G353R	Gga/Aga	LOC_Os09g29284.1	protein|MATE efflux family protein, putative, expressed	transport.misc	ripening-responsive protein	highly similar to ( 521) AT5G65380 | Symbols: | ripening-responsive protein, putative | chr5:26123241-26126352 REVERSE NorM PRK01766 MatE protein|MATE efflux family protein, putative, expressed
IWGSC_CSS_6BL_scaff_1054620	842	6B		C	C	T	hom	0	57	het5hom3	Traes_6BL_BEDC64823.2	splice_region_variant&intron_variant			LOC_Os02g50820.1	protein|nucleobase-ascorbate transporter, putative, expressed	transport.misc	permease	highly similar to ( 827) AT5G62890 | Symbols: | permease, putative | chr5:25243723-25246748 FORWARD Xan_ur_permease UraA PRK10720 protein|nucleobase-ascorbate transporter, putative, expressed
IWGSC_CSS_2BL_scaff_7890627	6471	2B		G	G	A	het	9	18	het5hom3	Traes_2BL_68E0CA743.1	splice_region_variant&intron_variant			LOC_Os04g44330.1	protein|transposon protein, putative, unclassified, expressed	transport.peptides and oligopeptides	YSL7	highly similar to ( 862) AT1G65730 | Symbols: YSL7 | YSL7 (YELLOW STRIPE LIKE 7); oligopeptide transporter | chr1:24442639-24446122 FORWARDOPT COG1297 protein|transposon protein, putative, unclassified, expressed
IWGSC_CSS_4BS_scaff_4916289	8870	4B	9317194	G	G	A	het	8	22	het5hom3	Traes_4BS_9940A14C1.2	splice_region_variant&synonymous_variant		ctG/ctA	LOC_Os03g48180.1	protein|peptide transporter PTR2, putative, expressed	transport.peptides and oligopeptides	proton-dependent oligopeptide transport (POT) family protein	highly similar to ( 596) AT5G62680 | Symbols: | proton-dependent oligopeptide transport (POT) family protein | chr5:25165430-25167822 REVERSE PTR2 PTR2 protein|peptide transporter PTR2, putative, expressed
IWGSC_CSS_7BS_scaff_3096934	6371	7B	90459435	C	C	T	het	19	12	het5hom3	Traes_7BS_725BE98D0.1	missense_variant&splice_region_variant	G287R	Ggg/Agg	LOC_Os08g23440.1	protein|amino acid permease family protein, putative, expressed	transport.unspecified anions	CCC1	nearly identical (1444) AT1G30450 | Symbols: CCC1, ATCCC1, HAP5 | CCC1 (CATION-CHLORIDE CO-TRANSPORTER 1); cation:chloride symporter/ sodium:potassium:chloride symporter | chr1:10762905-10769061 FORWARD AA_permease PotE protein|amino acid permease family protein, putative, expressed
IWGSC_CSS_2AS_scaff_5191720	8880	2A	11160738	G	G	A	hom	0	8	het5hom3	Traes_2AS_6EFE41153.2	splice_acceptor_variant			Non-annotated
IWGSC_CSS_2BS_scaff_5247579	22902	2B		G	G	A	het	3	6	het5hom3	Traes_2BS_42F9F54AF.2	splice_region_variant&synonymous_variant		ggC/ggT	Non-annotated
