# Supplementary material for: Genome-Wide Identification and Expression Profiling of the TCP Family Genes in Spike and Grain Development of Wheat (Triticum aestivum L.)
Source: Front Plant Sci. 2018 Sep 10;9:1282. doi: 10.3389/fpls.2018.01282 (PMC6160802; doi:10.3389/fpls.2018.01282)
Supplement: TABLE S1 — List of primer used in this study. [file Table_5.XLS]

## Sheet: Sheet1
Supplemental Table1 List of primer used in this study.
Experiment Name	Name	Forward sequence (5'-3')	Reverse sequence (5'-3')
qRT-PCR	TaPCF2	AGCAGTCTGCCTCTACCGT	GGCTCGTCGTCGTCATCG
	TaPCF3	CACAAGACCGACGGCGAGAC	GGCGAGGGTGGAGAAGTTGG
	TaPCF5	CCGCCCAGCAGACACTATTCC	CGCCGTTGTGCTCCTCGTT
	TaPCF6	CTCCGCCCAGAACCAGATGA	GTTCCACAGCTGCATCGCC
	TaPCF7	TTCGTCGGTCTCGGGTTCGG	CGGCATTTGGCTCTGCGTGT
	TaPCF8	AACACCGTCTCCACGCCTCA	CCTTTCCTCCTTGAAGTCCCAGA
	TaTCP5	GACTGGTCAACAGCGGGAT	GGCCTCCGACGAGTAGTAAA
	TaTCP6	ATGGCGACGCTTTGATTACCTT	GCAGGAGTAGGAGCTGAGGATGA
	TaTCP7	GGCGAGCAAGAAGGCTGGTG	GGTCTGGCCGTCGGACTTGA
	TaTCP9	CAACTTCACCTCCCTCAACATC	AGTCCGACAACCCGGTCCCA
	TaTCP17	CAAGGACCGGCACAGCAAGG	GGTCTGCCCGTCCGACTTGA
	TaTCP18	CGACGACGACCTCCTGCTCT	TGTTGCCGCCATTGCTCC
	TaTCP19	GCGGCGTTGGGAGCAAGAAA	GCGTTGCTCGTCGGCACCAT
	TaTCP20	GATGAGATGGTGGACAAAGGTAT	AACCATTCCCTCAAACACCC
	TaTCP21	AACTCGTGGCAGCAGATGACC	CACCCACAAGACCCGAGCA
	TaTCP22	GGCTCCTCACGCAGTCCAA	CGTCCTGCTCTTCCTCCCTC
	TaTCP24	GCGGATGTGGAGAAAGCG	GCATACCGTCCAAGAAATCG
	TaTCP25	CATCCCGTTCTTCACCATAC	GGTAGTTGGCGACGTTGAT
	TaTCP28	TTCTGGATGTTGCCCGTGTC	GCGGTCGTAAGCATTGAGCC
	TaTCP29	GGTTTTAGGCAGGGCTAGGGT	GAAGAGAATAGAGAGAGCAGAGG
	TaTCP30	TTGTTGCTTTCTGCGAGATTTGCC	TCGAGCACCGGGATGATAGGACA
	TaTB1	CACCCGCCAATCCAAAGC	CCGAAGCCAGCCACGATA
	TaTB1-1	CAACACCCTCCTCCTCTTCCTC	GATCTTGACGCCCTTGACCTT
In situ	TaTCP9-i	AGGCCCAACTTCCCCTTGCA	TGCTGCAGCAGCCACTCGAT
	TaTCP18-i	ATAAGCGCCGGCGACCAT	CCAGTCGACGACCTTGCT
	TaTCP21-i	TCCTTCTCGCACGACCACTA	CTTCTCCTTCATGTCGGAGT
	TaPCF6-i	GCTTCAGATTCGGCAATGCG	ACCCGTTCCACAGCTGCATC
	TaPCF5-i	GGCAACGAGGAGCACAACGG	CAAAGAGGCTGGCTGACTGA
	TaTCP18-h	CGGAATTCATGATAAGCGCCGGCGAC	CGGGATCCTCATCGATCAACCCTGGC
	TaTCP21-h	CGGAATTCATGGAGCTCAGCGTCGCCGC	CGGGATCCTCAGTTCTTGCCCTTCTCCT
	TaPCF3-h	CGGAATTCATGGACCAGCAGGGGGCGGC	CGGGATCCTTACTGCGGGCTTGCGGCGG
Mutant identification	Kronos2431	CAGCGCCATCGGTGTAGGG	CACTCGGGTAGCGTCGGTCTT
	Kronos3090	TGGCACGCTCCCACGATACAC	CTCATCTGGCTCCTCGCTCTCC
Control gene	GAPDH	TTAGACTTGCGAAGCCAGCA	AAATGCCCTTGAGGTTTCCC
