# Supplementary material for: Genome-Wide Identification and Expression Profiling of the TCP Family Genes in Spike and Grain Development of Wheat (Triticum aestivum L.)
Source: Front Plant Sci. 2018 Sep 10;9:1282. doi: 10.3389/fpls.2018.01282 (PMC6160802; doi:10.3389/fpls.2018.01282)
Supplement: TABLE S2 — Gene sequence ID used in Figure 2 and Table 2. [file Table_6.XLSX]

## Sheet: Sheet1
Supplemental Table 2 Gene sequence ID used in Figure 2 and Table2
Gene	Gene ID
SbTCP2	SORBI_3001G121600
BdTCP2	BRADI1G11060.1
TtTB1-1-B	TRIDC4BG006710.1
TtTB1-1-A	TRIDC4AG042270.1
AetTB1-1	AET4Gv20079600.1
TuTB1-1	TuG1812G0400000387.01.P
TuTB1-2	TuG1812G0500000023.01.P01
HvTB1-1	HORVU4Hr1G007040
TtTB1-2-A	TRIDC5AG000380.1
AetTB1-2	AET5Gv20005000.1
HvTB1-2	HORVU5Hr1G000490
OsTB1	LOC_Os03g49880
ZmTCP02	AC233950.1
ZmTCP18	AC190734.2
TaTB1-1-A	TraesCS4A01G271300.1
TaTB1-1-B	TraesCS4B01G042700.1
TaTB1-1-D	TraesCS4D01G040100.1
TaTB1-2-A	TraesCS5A01G001900.1
TaTB1-2-B	TraesCS5B01G002300.1
TaTB1-2-D	TraesCS5D01G002300.1
