# Supplementary material for: Genome-Wide Identification and Expression Profiling of the TCP Family Genes in Spike and Grain Development of Wheat (Triticum aestivum L.)
Source: Front Plant Sci. 2018 Sep 10;9:1282. doi: 10.3389/fpls.2018.01282 (PMC6160802; doi:10.3389/fpls.2018.01282)
Supplement: TABLE S3 — Correspondence of TaTCP gene models in the old and the new reference genomes. [file Table_7.xls]

## Sheet: Sheet1
Supplemental Table 3 Correspondence of TaTCP gene models in the old and the new reference genomes.
Gene name	Old Gene ID1	New Gene ID2
TaPCF5	TRAES3BF014900010CFD_t1	TraesCS3B01G164500.1
TaPCF6	Traes_5BL_2DDBAA0C2.1	TraesCS5B01G426200.1
TaPCF8	Traes_5BS_77558D2A3.2	TraesCS5B01G032000.1
	Traes_5DS_643EDFE5B.2	TraesCS5D01G040100.1
TaTCP5	TRAES3BF002700090CFD_t1	TraesCS3B01G333400.1
TaTCP18	Traes_1AL_79B8C6F15.1	TraesCS1A01G332600.1
TaTCP21	Traes_2AL_EA60A06AC.1	TraesCS2A01G251100.1
	Traes_2BL_36A3AB3A2.1	TraesCS2B01G265800.1
	Traes_2DL_01D9C842D.1	TraesCS2D01G252100.1
TaTB1-1	Traes_4AL_75D069945.1	TraesCS4A01G271300.1
	Traes_4BS_DC076554D.1	TraesCS4B01G042700.1
	Traes_4DS_59A46B69A.1	TraesCS4D01G040100.1
TaTCP24	Traes_5DL_46A3B0DAB1.1	TraesCS5D01G213400.1
	Traes_5BL_19F383CC71.1	TraesCS5B01G205600.1
TaTCP22	Traes_2BS_03909B330.1	TraesCS2B01G025700.1
	Traes_2DS_4C8E5F416.1	TraesCS2D01G019300.1
	Traes_2AS_1A307CE26.1	TraesCS2A01G018000.1
TaPCF3	Traes_4AL_E57587E16.1	TraesCS4A01G222700.1
	Traes_4BS_6A0B5C129.1	TraesCS4B01G093700.1
	Traes_4DS_9C2FD9F381.2	TraesCS4D01G090500.1
TaTCP6	TRAES3BF146000020CFD_t1	TraesCS3B01G470700.1
TaTCP7	Traes_6DL_FC5CFB787.3	TraesCS6D01G216100.1
	Traes_6AL_6B7CBC837.1	TraesCS6A01G233800.1
TaTCP9	Traes_6AL_DA27ABCA61.2	TraesCS6A01G306500.1
	Traes_6DL_136DE13FB.1	TraesCS6D01G285600.1
TaTCP17	Traes_2AL_B05A4E316.1	TraesCS2A01G376000.1
	Traes_2BL_4B6057E06.1	TraesCS2B01G392900.1
TCP28	Traes_5BL_B94C45A8F.1	TraesCS5B01G117100.1
1used in RNA-seq data; 2used in qPCR.
