# Supplementary material for: Genome-Wide Identification and Expression Profiling of the TCP Family Genes in Spike and Grain Development of Wheat (Triticum aestivum L.)
Source: Front Plant Sci. 2018 Sep 10;9:1282. doi: 10.3389/fpls.2018.01282 (PMC6160802; doi:10.3389/fpls.2018.01282)
Supplement: TABLE S6 — List of important genes with stop_gained mutant sites in the Kronos mutant L2431. [file Table_10.xls]

## Sheet: L2431 stop gain
Supplemental Table 6 List of important genes with stop_gained mutant sites in the Kronos mutant L2431.
Effect_gene	MapMan-Annotation
cell
Traes_2AL_7616331DC	cell.vesicle transport
development
Traes_2BL_817051B6D.1	development.unspecified
Traes_5BS_321AF7B69	development.unspecified
Traes_6BL_080A406A3	development.unspecified
Traes_7BL_73E7653F7	development.unspecified
RNA
Traes_3AS_D20BF8AF8.2	RNA.regulation of transcription.MYB domain transcription factor family
Traes_3B_38BD6A407.1	RNA.regulation of transcription.C2H2 zinc finger family
Traes_5AL_F8FD20EF8	RNA.processing
Traes_6AL_DA27ABCA61	RNA.regulation of transcription.TCP transcription factor family (TaTCP9)
Traes_5BL_DA5693099	RNA.processing
Traes_1BS_8A19C460B	RNA.regulation of transcription.Aux/IAA family
