# Supplementary material for: Genome-Wide Identification and Expression Profiling of the TCP Family Genes in Spike and Grain Development of Wheat (Triticum aestivum L.)
Source: Front Plant Sci. 2018 Sep 10;9:1282. doi: 10.3389/fpls.2018.01282 (PMC6160802; doi:10.3389/fpls.2018.01282)
Supplement: TABLE S7 — List of important genes with splicing mutation sites in the Kronos mutant L2431. [file Table_11.xls]

## Sheet: L2431 splice
Supplemental Table 7 List of important genes with splicing mutation sites in the Kronos mutant L2431.
Effect_gene	MapMan-Annotation
cell
Traes_1AS_C45FD0BE8	cell.organisation
Traes_1BS_C370FEEA6	cell.organisation
Traes_7BL_F6D21882A	cell.vesicle transport
development
Traes_6AS_98389F095	development.unspecified
Traes_6BL_BE49FDA0B	development.unspecified
Traes_6BL_080A406A3	development.unspecified
hormone
Traes_2BL_B59019717	hormone metabolism.abscisic acid.synthesis-degradation
RNA
Traes_1AL_85D4DDE7B	RNA.regulation of transcription.Chromatin Remodeling Factors
Traes_1BS_30B4D96B4	RNA.processing
Traes_2AS_9B3DEDDAB	RNA.regulation of transcription.DNA methyltransferases
Traes_2BS_39D7BADCD	RNA.regulation of transcription.unclassified
Traes_4AS_29D98BE4B	RNA.RNA binding
Traes_5AL_6E0442A5F	RNA.processing
Traes_6BL_60726C7E8	micro RNA, natural antisense etc
Traes_6BL_9DC9A9192	RNA.regulation of transcription.MYB domain transcription factor family
Traes_7BL_84671B6A8	RNA.regulation of transcription.JUMONJI family
Traes_7BS_F30A4B68C	not assigned.unknown
Traes_5AL_BA3074F36	RNA.regulation of transcription.DNA methyltransferases
